# Supplementary material for: On the correlation between outcome indicators and the structure and process indicators used to proxy them in public health care reporting
Source: Eur J Health Econ. 2021 Jun 30;22(8):1239–51. doi: 10.1007/s10198-021-01333-w (PMC8526472; doi:10.1007/s10198-021-01333-w)
Supplement: Supplementary file 2 — Supplementary file2 (XLSX 33 KB) [file 10198_2021_1333_MOESM2_ESM.xlsx]

## Sheet: reader
Supplementary Material 2
Manuscript:	On the correlation between outcome indicators and the structure and process indicators used to proxy them in public health care reporting.
Authors:	B.H. Salampessy, F.R.M. Portrait, E. van der Hijden, A. Klink and X. Koolman.
This file contains a detailed overview of all included measures: the in-hospital mortality ratio's (HSMR and SMR) and structure, process and condition-specific outcome indicators (CSO).
Structure, process and condition-specific outcome indicators are presented by condition in each worksheet, while the HSMR and SMR (across subgroups) are provided separately.
For each indicator, the average score of the indicator (per year and across the total time period measured) is presented.
For each indicator, the level of evidence, as judged by the scientific committee, is presented
	Level of evidence
	In short, Dutch scientific committees consisting of scientists, health providers, patient representatives and health insurers assess the content validity of a given measure using scientific evidence.
	Evidence is ranked according to the hierarchy of evidence - often referred to as evidence pyramid - while using the GRADE methodology.
	Studies with weaker study designs in terms of risk of bias such as case studies are placed in the lowest tier of the pyramid.
	Those with the strongest designs such as systematic reviews and meta-analyses are placed in the highest tier. The strength of evidence ranges from the strongest level 1 to the weakest level 4.
In addition, statistics of the sample size is provided: number of (unique) hospitals, number of observations and the average number of observation per hospitals.
Content
	Worksheet	Table	Condition	Indicator
	hsmr_smr	Table S2.1)		HSMR and SMR
	breastcancer	Table S2.2a)	Breast cancer	condition-specific outcome indicators
		Table S2.2b)	Breast cancer	structure and process indicators
	colorectalcancer	Table S2.3b)	Colorectal cancer	condition-specific outcome indicators
		Table S2.3b)	Colorectal cancer	structure and process indicators
	hipreplacement	Table S2.4a)	Hip replacement	condition-specific outcome indicators
		Table S2.4b)	Hip replacement	structure and process indicators

## Sheet: hsmr_smr
Table S2.1) HSMR and SMR
	Indicator, definition	HSMR	The ratio of observed and expected number of in-hospital patient deaths (all diagnosis codes), standardized at a hundred.					SMR (breastca)	The ratio of observed and expected number of in-hospital patient deaths (all diagnosis codes related to breast cancer), standardized at a hundred.					SMR (colonca)	The ratio of observed and expected number of in-hospital patient deaths (all diagnosis codes related to colon cancer), standardized at a hundred.					SMR (rectumca)	The ratio of observed and expected number of in-hospital patient deaths (all diagnosis codes related to rectum and anal cancer), standardized at a hundred.
	Subgroup:							breast cancer						colon cancer						rectum or anal cancer
	Case-mix correction	case-mix adjusted						case-mix adjusted						case-mix adjusted						case-mix adjusted
		Indicator score (ratio, mean = 100)		Sample size				Indicator score (ratio, mean = 100)		Sample size				Indicator score (ratio, mean = 100)		Sample size				Indicator score (ratio, mean = 100)		Sample size
				N. hospitals	N.obs. (panel)	N. obs. per hospital				N. hospitals	N.obs. (panel)	N. obs. per hospital				N. hospitals	N.obs. (panel)	N. obs. per hospital				N. hospitals	N.obs. (panel)	N. obs. per hospital
	Year	mean	standard deviation	N	N	mean	standard deviation	mean	standard deviation	N	N	mean	standard deviation	mean	standard deviation	N	N	mean	standard deviation	mean	standard deviation	N	N	mean	standard deviation
	2011	99.2468	12.6295	77				not measured						not measured						not measured
	2012	100.494	12.0717	77				122.877	75.8729	73				100.79	44.0893	81				110.844	60.959	77
	2013	101.157	15.0239	83				116.342	63.0941	73				105.235	45.3391	81				108.221	60.542	77
	2014	99.5059	13.9776	85				108.895	54.8408	76				106.965	47.9073	85				110.256	66.2651	82
	2015	99.1744	11.5496	86				112.244	57.6416	82				108.709	40.9608	86				107.624	57.8644	85
	2016	99.2118	12.9128	85				111.171	63.1318	82				104.176	33.9352	85				108.624	52.7341	85
	2017	98.7381	12.6254	84				116.5	58.8201	82				101.571	35.2964	84				101.226	43.2645	84
	2018	98.5952	11.7772	84				115.037	56.6683	82				100.202	40.2276	84				104.536	48.3891	84
	2011-2018	99.5038	12.8303	86	661	7.68605	0.936346	114.627	61.3808	83	550	6.62651	1.00863	103.981	41.2443	86	586	6.81395	0.641902	107.272	55.8429	86	574	6.67442	0.987473

## Sheet: breastcancer
Table S2.2a) Breast cancer (condition-specific outcome indicators)
	Indicator, definition	cso91	The share of patients with breast conserving surgery for invasive breast cancer with more than focal (>4 mm) tumor in resection margin after first breast conserving surgery.					cso92	The share of patients with breast conserving surgery for DCIS with more than focal (>4 mm) tumor in resection margin after first breast conserving surgery.
	Subgroup:	invasive tumors						DCIS tumors
	Case-mix correction	not adjusted for case-mix						not adjusted for case-mix
		Indicator score (%)		Sample size				Indicator score (%)		Sample size
				N. hospitals	N.obs. (panel)	N. obs. per hospital				N. hospitals	N.obs. (panel)	N. obs. per hospital
	Year	mean	standard deviation	N	N	mean	standard deviation	mean	standard deviation	N	N	mean	standard deviation
	2011	5.80253	3.55207	89				18.0408	13.3991	88
	2012	5.45456	3.01864	85				17.6115	10.9155	85
	2013	4.98093	3.3543	89				19.9784	14.4738	89
	2014	4.39774	3.22572	82				18.361	10.6057	82
	2015	4.5102	3.79111	84				19.0434	10.3811	84
	2016	2.70661	2.11548	80				18.3154	11.4329	80
	2017	2.66456	2.38151	77				16.0849	9.6615	76
	2018	2.5852	1.86074	74				not measured
	2011-2018	4.20582	3.24043	89	660	7.41573	1.17559	18.2458	11.7259	89	584	6.5618	0.878468
Table S2.2b) Breast cancer (structure and process indicators)
	Indicator, definition	v10	The number of patients with primary surgery for an invasive or DCIS tumor performed by the specialism surgery.					v11	The share of patients with primary surgery for an invasive or DCIS tumor, who received the surgery within five weeks after diagnosis (date of biopsy).					v12	The share of patients with chemotherapy and radiotherapy for an invasive tumor, who received the radiotherapy within five weeks after chemotherapy.
	Subgroup:	invasive and DCIS tumors						invasive and DCIS tumors						invasive tumors
	Level of evidence:	1	Gooiker et al. (2010)					4	Expert opinion					4	Expert opinion
		A significant negative coefficient corresponds with evidence from systematic reviews and meta-analyses, i.e. observed relationship is as expected.						A significant negative coefficient corresponds with expectations of experts, i.e. observed relationship is as expected.						A significant negative coefficient corresponds with expectations of experts, i.e. observed relationship is as expected.
		Indicator score (N patients)		Sample size				Indicator score (%)		Sample size				Indicator score (%)		Sample size
				N. hospitals	N.obs. (panel)	N. obs. per hospital				N. hospitals	N.obs. (panel)	N. obs. per hospital				N. hospitals	N.obs. (panel)	N. obs. per hospital
	Year	mean	standard deviation	N	N	mean	standard deviation	mean	standard deviation	N	N	mean	standard deviation	mean	standard deviation	N	N	mean	standard deviation
	2011	164.798	81.9417	89				89.3215	11.7594	89				not measured
	2012	187.224	94.9473	85				87.8045	11.2459	85				not measured
	2013	190.764	93.4893	89				87.1673	11.6367	89				not measured
	2014	213.159	102.073	88				88.0288	9.92865	82				80.2983	19.8243	76
	2015	216.702	116.677	84				85.9341	10.6858	84				75.0532	18.6348	79
	2016	205.074	115.194	81				85.1748	11.7525	80				64.2098	31.3031	80
	2017	204.722	113.624	79				82.1154	11.8423	77				69.494	29.0721	77
	2018	207.421	113.445	76				not measured						70.667	25.6795	74
	2011-2018	198.313	104.838	89	671	7.53933	1.13874	86.5948	11.433	89	586	6.58427	0.876576	71.8887	25.8758	87	386	4.43678	0.984781

## Sheet: colorectalcancer
Table S2.3a) Colorectal cancer (condition-specific outcome indicators)
	Indicator, definition	cso96	The share of patients with surgical resection for primary colon cancer with more than focal tumor in resection margin.					cso97	The share of patients with surgical resection for primary rectum cancer with more than focal tumor in resection margin.					cso91	The share of patients with surgical resection for primary colon cancer who developed treatment-related complications (case-mix adjusted).					cso92	The share of patients with surgical resection for primary rectum cancer who have developed treatment-related complications (case-mix adjusted).					cso95	The share of patients with surgical resection for primary colorectal cancer for which failure-to-rescue had occurred (case-mix adjusted).
	Subgroup:	colon tumors						rectum tumors						colon tumors						rectum tumors						colorectal tumors
	Case-mix correction	no case-mix adjustment						no case-mix adjustment						case-mix adjusted						case-mix adjusted						case-mix adjusted
		Indicator score (N patients)		Sample size				Indicator score (%)		Sample size				Indicator score (%)		Sample size				Indicator score (%)		Sample size				Indicator score (%)		Sample size
				N. hospitals	N.obs. (panel)	N. obs. per hospital				N. hospitals	N.obs. (panel)	N. obs. per hospital				N. hospitals	N.obs. (panel)	N. obs. per hospital				N. hospitals	N.obs. (panel)	N. obs. per hospital				N. hospitals	N.obs. (panel)	N. obs. per hospital
	Year	mean	standard deviation	N	N	mean	standard deviation	mean	standard deviation	N	N	mean	standard deviation	mean	standard deviation	N	N	mean	standard deviation	mean	standard deviation	N	N	mean	standard deviation	mean	standard deviation	N	N	mean	standard deviation
	2011	not measured						6.89249	5.85978	80				not measured						not measured						not measured
	2012	not measured						6.94365	6.16113	88				not measured						not measured						not measured
	2013	not measured						4.87129	4.56754	88				not measured						not measured						not measured
	2014	not measured						4.73417	4.70419	83				16.9265	5.81376	83				21.3296	10.093	83				11.0011	7.19721	83
	2015	not measured						4.81208	4.44287	80				15.1355	5.84353	83				19.203	9.15797	81				10.8158	6.55194	83
	2016	7.12268	5.54958	79				3.76567	4.23459	74				14.8422	6.07206	79				19.6022	9.5617	75				9.96091	5.22355	79
	2017	6.17143	5.08614	76				3.69852	3.10058	71				14.0705	5.11113	76				17.3889	9.17057	74				9.95444	6.92662	76
	2018	6.96106	7.21889	73				3.38943	3.11961	69				14.9626	6.29478	73				19.1978	9.20741	70				8.21371	6.722	73
	2011-2018	6.75385	5.98609	79	228	2.88608	0.423276	4.96705	4.8536	89	633	7.11236	1.51086	15.2165	5.88666	85	394	4.63529	0.910874	19.3906	9.49435	85	383	4.50588	1.05361	10.0352	6.59994	85	394	4.63529	0.910874
Table S2.3b) Colorectal cancer (structure and process indicators)
	Indicator, definition	v10	The number of surgical resections (total) for primary colorectal cancer.					v11	The share of patients with a surgical resection for primary colon cancer who received any form of treatment within five weeks after diagnosis (date of biopsy).					v12	The share of patients with a surgical resection for primary rectum cancer who received any form of treatment within five weeks after diagnosis (date of biopsy).
	Subgroup:	colorectal tumors						colon tumors						rectum tumors
	Level of evidence:	1	Archampong et al. (2010), Nugent and Neary (2010), Van Gijn et al. (2010)					4	Expert opinion					4	Expert opinion
		A significant negative coefficient corresponds with evidence from systematic reviews and meta-analyses, i.e. observed relationship is as expected.						A significant negative coefficient corresponds with expectations of experts, i.e. observed relationship is as expected.						A significant negative coefficient corresponds with expectations of experts, i.e. observed relationship is as expected.
		Indicator score (N patients)		Sample size				Indicator score (%)		Sample size				Indicator score (%)		Sample size
				N. hospitals	N.obs. (panel)	N. obs. per hospital				N. hospitals	N.obs. (panel)	N. obs. per hospital				N. hospitals	N.obs. (panel)	N. obs. per hospital
	Year	mean	standard deviation	N	N	mean	standard deviation	mean	standard deviation	N	N	mean	standard deviation	mean	standard deviation	N	N	mean	standard deviation
	2011	108.58	49.275	81				not measured						not measured
	2012	117.023	51.3977	88				not measured						not measured
	2013	112.693	53.3379	88				not measured						not measured
	2014	130.952	58.2928	83				69.6756	15.3711	83				52.9292	22.183	82
	2015	143.786	70.4664	84				68.2339	16.405	83				55.7218	16.6709	80
	2016	139.684	75.1514	79				72.2882	14.9527	79				56.181	18.6436	75
	2017	130.763	67.3753	76				68.706	16.417	76				58.6785	18.9129	73
	2018	130.425	65.2542	73				65.514	18.9631	73				54.0027	23.3882	71
	2011-2018	126.459	62.5077	89	652	7.32584	1.36328	68.9377	16.4865	85	394	4.63529	0.910874	55.4573	20.0694	85	381	4.48235	1.08685

## Sheet: hipreplacement
Table S2.4a) Hip replacement (condition-specific outcome indicators)
	Indicator, definition	cso91	The share of patients with a primary total hip replacement surgery who developed a deep surgical infection site within 6 weeks post-operative.					cso92	The share of patients with a primary total hip replacement surgery who developed a deep surgical infection site within 30 days post-operative.					cso93	The share of patients with a primary total hip replacement surgery who developed a deep surgical infection site within 90 days post-operative.
	Subgroup:
	Case-mix correction	no case-mix adjustment						no case-mix adjustment						no case-mix adjustment
		Indicator score (N patients)		Sample size				Indicator score (%)		Sample size				Indicator score (%)		Sample size
				N. hospitals	N.obs. (panel)	N. obs. per hospital				N. hospitals	N.obs. (panel)	N. obs. per hospital				N. hospitals	N.obs. (panel)	N. obs. per hospital
	Year	mean	standard deviation	N	N	mean	standard deviation	mean	standard deviation	N	N	mean	standard deviation	mean	standard deviation	N	N	mean	standard deviation
	2011	0.649791	0.689594	81				not measured						not measured
	2012	0.782641	0.817	87				not measured						not measured
	2013	0.69126	0.611708	88				not measured						not measured
	2014	not measured						0.884807	0.883269	86				not measured
	2015	not measured						not measured						0.960905	1.20362	84
	2016	not measured						not measured						1.14679	0.867004	79
	2017	not measured						not measured						1.00395	0.743428	78
	2018	not measured						not measured						0.811727	0.908135	73
	2011-2018	0.709194	0.710661	88	256	2.90909	0.289127	0.884807	0.883269	86	86	1	0	0.983683	0.954467	85	314	3.69412	0.787152
Table S2.4b) Hip replacement (structure and process indicators)
	Indicator, definition	v10	The number of patients with a primary total hip replacement surgery who received surgical treatment performed by the specialism orthopedics.					v11	The share of patients with a primary total hip replacement surgery who received antibiotic prophylaxis 15-60 minutes prior to the incision or activation of tourniquets.					v12	The share of patients with a primary total hip replacement surgery who received peri-operative antibiotic prophylaxis.					v13	The share of patients with a primary total hip replacement surgery whose information in the LROI database (national register for orthopedic implants) was complete.
	Subgroup:
	Level of evidence:	1	Halm et al. (2002), Shervin et al. (2007)					1	Southwell-Keely et al. (2004), Glenny and Song (1999)					1	Southwell-Keely et al. (2004), Glenny and Song (1999)					4	Expert opinion
		A significant negative coefficient corresponds with evidence from systematic reviews and meta-analyses, i.e. observed relationship is as expected.						A significant negative coefficient corresponds with evidence from systematic reviews and meta-analyses, i.e. observed relationship is as expected.						A significant negative coefficient corresponds with evidence from systematic reviews and meta-analyses, i.e. observed relationship is as expected.						A significant negative coefficient corresponds with evidence from systematic reviews and meta-analyses, i.e. observed relationship is as expected.
		Indicator score (N patients)		Sample size				Indicator score (%)		Sample size				Indicator score (%)		Sample size				Indicator score (%)		Sample size
				N. hospitals	N.obs. (panel)	N. obs. per hospital				N. hospitals	N.obs. (panel)	N. obs. per hospital				N. hospitals	N.obs. (panel)	N. obs. per hospital				N. hospitals	N.obs. (panel)	N. obs. per hospital
	Year	mean	standard deviation	N	N	mean	standard deviation	mean	standard deviation	N	N	mean	standard deviation	mean	standard deviation	N	N	mean	standard deviation	mean	standard deviation	N	N	mean	standard deviation
	2011	282.265	152.867	83				97.9579	4.73796	81				99.7246	1.18302	82				95.3399	9.09835	86
	2012	274.333	146.431	87				97.9648	4.91444	86				99.8056	0.614699	87				93.9961	12.3606	79
	2013	281.239	173.865	88				97.5233	4.37595	88				99.5276	1.52649	88				97.3147	7.11613	78
	2014	299.227	169.622	88				not measured						not measured						98.5813	4.81817	75
	2015	314.116	185.303	86				not measured						not measured						not measured
	2016	345.113	214.726	80				not measured						not measured						not measured
	2017	355.333	199.906	78				not measured						not measured						not measured
	2018	372.28	200.566	75				not measured						not measured						not measured
	2011-2018	313.738	183.292	88	665	7.55682	0.992593	97.8102	4.66423	88	255	2.89773	0.340378	99.6846	1.17287	88	257	2.92045	0.272139	96.2549	8.97583	86	318	3.69767	0.82704
