# Supplementary material for: On the correlation between outcome indicators and the structure and process indicators used to proxy them in public health care reporting
Source: Eur J Health Econ. 2021 Jun 30;22(8):1239–51. doi: 10.1007/s10198-021-01333-w (PMC8526472; doi:10.1007/s10198-021-01333-w)
Supplement: Supplementary file 3 — Supplementary file3 (XLSX 139 KB) [file 10198_2021_1333_MOESM3_ESM.xlsx]

## Sheet: reader
Supplementary Material 3
Manuscript:	On the correlation between outcome indicators and the structure and process indicators used to proxy them in public health care reporting.
Authors:	B.H. Salampessy, F.R.M. Portrait, E. van der Hijden, A. Klink and X. Koolman.
This file contains a complete overview of all performed models.
Tables are stratified by outcome per type of model.
For each model, the following information is presented:
	the standardized coefficient or beta. Interpretation: the change of dependent variable expressed in standard deviation when independent variable changes 1 standard deviation.
	the p-value, computed using bootstrapped standard errors.
	the explained variance or R-squared (R2) (often referred to as the coefficient of determination).
	the number of hospitals included in the model (N. hospitals). For longitudinal models, this value reflects the unique number of hospitals.
	for longitudinal models only: actual number of observations included in the model (N. obs).
	for longitudinal models only: the average number of observations per hospital (Average N. obs per hospital).
	for fixed-effects and random-effects models: the p-value of the corresponding Hausman test is provided.
We expected significant inverse relationships: all process indicators were positively framed, while all outcome indicators were negatively framed thus foreshadowing a negative coefficient.
	Significant relationships (p-value<0.05) are indicated in bold.
	Additionally, significant relationships labelled as "expected " (i.e. in accordance with theory) are highlighted in green, while those labelled "unexpected" are highlighted in red.
	Hence, the following color scheme is used to assess an exemplary standardized beta:
		beta	pvalue	interpretation
		0.5	0.04	A significant relationship, labelled 'unexpected' due to its positive coefficient.
		0.5	0.25	A non-significant relationship.
		-0.5	0.25	A non-significant relationship.
		-0.5	0.01	A significant relationhip, labelled 'expected' due to its negative coefficient.
Content
	Worksheet	Table	Condition
	summary(main)	Table S3.1)	Overall	Summary of main analyses
		Table S3.2)	Overall	Results of trend analyses (main analyses)
	summary(additional)	Table S3.3)	Overall	Summary of additional analyses
		Table S3.4)	Overall	Average magnitude of observed relationships (additional analyses)
	breastcancer	Table S3.5)	Breast cancer	Main analyses
	colorectalcancer	Table S3.6)	Colorectal cancer	Main analyses
	hipreplacement	Table S3.7)	Hip replacement	Main analyses
	breastcancer(additional)	Table S3.8a)	Breast cancer	Additional analyses (stratified models)
		Table S3.8b)	Breast cancer	Additional analyses (multivariate approach)
	colorectalcancer(additional)	Table S3.9a)	Colorectal cancer	Additional analyses (stratified models)
		Table S3.9b)	Colorectal cancer	Additional analyses (multivariate approach)
	hipreplacement(additional)	Table S3.10a)	Hip replacement	Additional analyses (stratified models)
		Table S3.10b)	Hip replacement	Additional analyses (multivariate approach)
	powercalculations(additional)	Table S3.11)	Overall	Additional analyses (power calcultions)

## Sheet: summary(main)
Table S3.1) Summary of main analyses, stratified by type of model, condition, year and main outcome indicator
	Model:	Cross-sectional										Between-effects										Fixed-effects
		All structure and process indicators					Level-1 structure and process indicators only					All structure and process indicators					Level-1 structure and process indicators only					All structure and process indicators					Level-1 structure and process indicators only
	Relationship:	Estimated relationships	Significant				Estimated relationships	Significant				Estimated relationships	Significant				Estimated relationships	Significant				Estimated relationships	Significant				Estimated relationships	Significant
	Direction:		Expected		Unexpected			Expected		Unexpected			Expected		Unexpected			Expected		Unexpected			Expected		Unexpected			Expected		Unexpected
	Label:	N	N	%	N	%	N	N	%	N	%	N	N	%	N	%	N	N	%	N	%	N	N	%	N	%	N	N	%	N	%
	Outcome indicators:
	Breast cancer
	Overall	72	5	6.94444	3	4.16667	30	2	6.66667	2	6.66667	11	2	18.1818	0	0	4	1	25	0	0	11	2	18.1818	1	9.09091	4	2	50	1	25
	Stratified by outcome
	-HSMR	20	3	15	2	10	8	0	0	2	25	3	1	33.3333	0	0	1	0	0	0	0	3	0	0	1	33.3333	1	0	0	1	100
	-SMR	18	1	5.55556	1	5.55556	7	1	14.2857	0	0	3	1	33.3333	0	0	1	1	100	0	0	3	0	0	0	0	1	0	0	0	0
	-CSO	34	1	2.94118	0	0	15	1	6.66667	0	0	5	0	0	0	0	2	0	0	0	0	5	2	40	0	0	2	2	100	0	0
	Colorectal cancer
	Overall	96	10	10.4167	6	6.25	48	3	6.25	3	6.25	18	6	33.3333	1	5.55556	8	2	25	0	0	18	0	0	1	5.55556	8	0	0	1	12.5
	Stratified by outcome
	-HSMR	18	2	11.1111	3	16.6667	8	0	0	3	37.5	3	1	33.3333	0	0	1	0	0	0	0	3	0	0	1	33.3333	1	0	0	1	100
	-SMR	24	2	8.33333	1	4.16667	14	2	14.2857	0	0	4	1	25	0	0	2	1	50	0	0	4	0	0	0	0	2	0	0	0	0
	-CSO	54	6	11.1111	2	3.7037	26	1	3.84615	0	0	11	4	36.3636	1	9.09091	5	1	20	0	0	11	0	0	0	0	5	0	0	0	0
	Hip replacement
	Overall	36	1	2.77778	2	5.55556	28	1	3.57143	1	3.57143	9	0	0	1	11.1111	7	0	0	1	14.2857	9	1	11.1111	0	0	7	0	0	0	0
	Stratified by outcome
	-HSMR	18	1	5.55556	0	0	14	1	7.14286	0	0	4	0	0	0	0	3	0	0	0	0	4	1	25	0	0	3	0	0	0	0
	-CSO	18	0	0	2	11.1111	14	0	0	1	7.14286	5	0	0	1	20	4	0	0	1	25	5	0	0	0	0	4	0	0	0	0
	All conditions
	Overall	204	16	7.84314	11	5.39216	106	6	5.66038	6	5.66038	38	8	21.0526	2	5.26316	19	3	15.7895	1	5.26316	38	3	7.89474	2	5.26316	19	2	10.5263	2	10.5263
	Stratified by outcome
	-HSMR	56	6	10.7143	5	8.92857	30	1	3.33333	5	16.6667	10	2	20	0	0	5	0	0	0	0	10	1	10	2	20	5	0	0	2	40
	-SMR	42	3	7.14286	2	4.7619	21	3	14.2857	0	0	7	2	28.5714	0	0	3	2	66.6667	0	0	7	0	0	0	0	3	0	0	0	0
	-CSO	106	7	6.60377	4	3.77358	55	2	3.63636	1	1.81818	21	4	19.0476	2	9.52381	11	1	9.09091	1	9.09091	21	2	9.52381	0	0	11	2	18.1818	0	0
	Stratified by year
	2011	14	2	14.2857	0	0	11	2	18.1818	0	0
	2012	18	0	0	0	0	14	0	0	0	0
	2013	18	0	0	1	5.55556	14	0	0	1	7.14286
	2014	29	3	10.3448	2	6.89655	13	2	15.3846	0	0
	2015	31	3	9.67742	1	3.22581	13	2	15.3846	0	0
	2016	33	1	3.0303	2	6.06061	14	0	0	2	14.2857
	2017	33	3	9.09091	2	6.06061	14	0	0	1	7.14286
	2018	28	4	14.2857	3	10.7143	13	0	0	2	15.3846
Table S3.2) Results of trend analyses (main analyses)
	Trend analysis:
	Several logistic regression analyses were performed to test for potential trends regarding the observed significant relationships.
	As dependent variable in each analysis, a binary variable was used that indicated an observed significant relationhip (0: not significant; 1: significant).
	As independent variables in each analysis, dummy variables were used that reflected (1) the assigned label, (2) the type of main outcome, (3) the condition and (4) the year (cross-sectional results only).
	A significant coefficient implied that the significant relationships between structure-process-outcome indicators were, on average, more likely to occur for that specific (1) label, (2) type of main outcome, (3) condition or (d) year.
	Model:	Cross-sectional			Between-effects			Fixed-effects
	Label:	coefficient	standard error	pvalue	coefficient	standard error	pvalue	coefficient	standard error	pvalue
	Trend analysis:
	Across labels
	considering only label
	-constant, unexpected (reference)	-1.83621	0.324656	1.55067e-08	-1.8718	0.759554	0.0137264	-2.07944	0.749982	0.00556009
	-expected	-0.0733313	0.420905	0.86169	1.24319	0.876692	0.156176	0.34484	0.977052	0.724133
	considering labels and level of evidence
	-constant, unexpected, weaker levels of evidence (reference)	-1.8563	0.480884	0.000113305	-1.94591	1.06904	0.0687226	-19.5661	3400.72	0.995409
	-expected	0.227057	0.592332	0.701477	1.76359	1.22862	0.151168	17.4866	3400.72	0.995897
	-level1	0.0371395	0.651877	0.954566	0.154151	1.51971	0.919206	18.4675	3400.72	0.995667
	-level1*expected	-0.659191	0.853646	0.439993	-1.07044	1.76653	0.544543	-17.8921	3400.72	0.995802
	Across main outcomes
	considering only main outcome
	-constant, hsmr (reference)	-1.40877	0.33635	2.80931e-05	-1.38629	0.790569	0.0795094	-0.847298	0.690066	0.219503
	-smr	-0.592713	0.583227	0.309504	0.470004	1.15109	0.683044	-17.7188	2465.33	0.994265
	-cso	-0.747214	0.463201	0.106711	0.470004	0.926462	0.611937	-1.40399	1.01431	0.166301
	considering only main outcome (additional differentiation in cso)
	-constant, hsmr (reference)	-1.40877	0.33635	2.80932e-05	-1.38629	0.790569	0.0795094	-0.847298	0.690066	0.219503
	-smr	-0.592713	0.583231	0.309507	0.470004	1.15109	0.683044	-18.7188	4064.63	0.996326
	-cso (unadjusted)	-1.17145	0.572959	0.0408982	-0.405465	1.09924	0.712233	-0.944462	1.02933	0.358855
	-cso (adjusted)	-0.166769	0.560607	0.766101	1.67398	1.09924	0.127797	-18.7188	4064.63	0.996326
	considering main outcome and label
	-constant, hsmr and unexpected (reference)	-1.16315	0.512347	0.023193	-18.5661	3261.32	0.995458	-0.405465	0.912871	0.656923
	-smr	-0.782759	0.913194	0.391353	2.7604e-09	5648.77	1	-19.1606	6208.83	0.997538
	-cso	-1.11412	0.733518	0.128796	17.3133	3261.32	0.995764	-19.1606	3400.72	0.995505
	-expected (hsmr)	-0.412386	0.680918	0.544759	17.8729	3261.32	0.995627	-0.980829	1.44338	0.496797
	-expected*smr	0.321414	1.18822	0.786776	0.287682	5648.77	0.999959	0.980829	8213.51	0.999905
	-expected*cso	0.610211	0.948633	0.52006	-17.3133	3261.32	0.995764	19.0428	3400.72	0.995532
	considering main outcome and label
	-constant, hsmr and unexpected (reference)	-1.16315	0.512348	0.0231932	-18.5661	3261.32	0.995458	-0.405465	0.912871	0.656923
	-smr	-0.782759	0.913197	0.391354	5.1445e-09	5648.77	1	-20.1606	10236.6	0.998429
	-cso (unadjusted)	-1.43954	0.894167	0.107415	16.9566	3261.32	0.995852	-20.1606	6701.45	0.9976
	-cso (adjusted)	-0.628609	0.919692	0.494292	17.8729	3261.32	0.995627	-20.1606	10236.6	0.998429
	-expected (hsmr)	-0.412386	0.680918	0.544759	17.8729	3261.32	0.995627	-0.980829	1.44338	0.496797
	-expected*smr	0.321414	1.18823	0.786777	0.287682	5648.77	0.999959	0.980829	13541.8	0.999942
	-expected*cso (unadjusted)	0.450126	1.16604	0.699476	-18.2094	3261.32	0.995545	20.6306	6701.45	0.997544
	-expected*cso (adjusted)	0.757226	1.16439	0.515486	-16.0812	3261.32	0.996066	0.980829	13541.8	0.999942
	Across conditions
	considering only condition
	-constant,breast cancer (reference)	-2.09495	0.374679	2.25372e-08	-1.60944	0.774597	0.03773	-1.09861	0.666667	0.0993694
	-colorectal cancer	0.473085	0.463929	0.307854	1.07044	0.90895	0.238929	-1.79176	1.22472	0.143467
	-hip replacement	-0.332803	0.709316	0.638935	-0.587787	1.30802	0.653165	-1.09861	1.24722	0.378399
	considering condition and label
	-constant breast cancer and unexpected (reference)	-2.19722	0.608581	0.000305715	-18.5661	3261.32	0.995458	-1.38629	1.11803	0.214998
	-colorectal cancer	0.65678	0.756803	0.385485	16.9566	3261.32	0.995852	-0.81093	1.53659	0.597675
	-hip replacement	0.251314	0.970463	0.795664	17.1798	3261.32	0.995797	-18.1798	6208.83	0.997664
	-expected (breast cancer)	0.195745	0.772915	0.800071	17.6498	3261.32	0.995682	0.693147	1.41421	0.624043
	-expected*colorectal cancer	-0.303958	0.95865	0.751191	-16.0403	3261.32	0.996076	-18.062	3802.12	0.99621
	-expected*hip replacement	-1.19427	1.49042	0.422958	-34.8296	4612.2	0.993975	17.2635	6208.83	0.997782
	Across years
	considering only year
	-constant, 2011 (reference)	-1.79176	0.763763	0.0189779
	-2012	-15.7743	932.481	0.986503
	-2013	-1.04145	1.28147	0.416387
	-2014	0.223144	0.908295	0.805935
	-2015	-0.117783	0.932936	0.899534
	-2016	-0.510826	0.974679	0.600212
	-2017	0.0689929	0.905012	0.939233
	-2018	0.693147	0.879664	0.430716

## Sheet: summary(additional)
Table S3.3) Summary of additional analyses (cross-sectional models), stratified by type of model, condition, year and main outcome
	Model:	Stratified analyses: Academic hospitals					Stratified analyses: General hospitals					Multivariate analyses					Main analyses (cross-sectional models), for the purpose of reference
	Relationship:	Estimated	Significant				Estimated	Significant				Estimated	Significant				Significant
	Direction:		Expected		Unexpected			Expected		Unexpected			Expected		Unexpected		Expected	Unexpected
	Label:	N	N	%	N	%	N	N	%	N	%	N	N	%	N	%	%	%
	Outcome indicators:
	Breast cancer
	Overall	72	0	0	1	1.38889	72	6	8.33333	5	6.94444	72	4	5.55556	3	4.16667	6.94444	4.16667
	Stratified by outcome
	-HSMR	20	0	0	0	0	20	2	10	4	20	20	2	10	2	10	15	10
	-SMR	18	0	0	0	0	18	3	16.6667	0	0	18	0	0	1	5.55556	5.55556	5.55556
	-CSO	34	0	0	1	2.94118	34	1	2.94118	1	2.94118	34	2	5.88235	0	0	2.94118	0
	Colorectal cancer
	Overall	96	1	1.04167	0	0	96	8	8.33333	7	7.29167	86	10	11.6279	2	2.32558	10.4167	6.25
	Stratified by outcome
	-HSMR	18	0	0	0	0	18	0	0	4	22.2222	15	2	13.3333	2	13.3333	11.1111	16.6667
	-SMR	24	1	4.16667	0	0	24	2	8.33333	1	4.16667	20	2	10	0	0	8.33333	4.16667
	-CSO	54	0	0	0	0	54	6	11.1111	2	3.7037	51	6	11.7647	0	0	11.1111	3.7037
	Hip replacement
	Overall	32	0	0	0	0	36	0	0	5	13.8889	34	0	0	2	5.88235	2.77778	5.55556
	Stratified by outcome
	-HSMR	16	0	0	0	0	18	0	0	2	11.1111	17	0	0	0	0	5.55556	0
	-CSO	16	0	0	0	0	18	0	0	3	16.6667	17	0	0	2	11.7647	0	11.1111
	All conditions
	Overall	200	1	0.5	1	0.5	204	14	6.86275	17	8.33333	192	14	7.29167	7	3.64583	7.84314	5.39216
	Stratified by outcome
	-HSMR	54	0	0	0	0	56	2	3.57143	10	17.8571	52	4	7.69231	4	7.69231	10.7143	8.92857
	-SMR	42	1	2.38095	0	0	42	5	11.9048	1	2.38095	38	2	5.26316	1	2.63158	7.14286	4.7619
	-CSO	104	0	0	1	0.961538	106	7	6.60377	6	5.66038	102	8	7.84314	2	1.96078	6.60377	3.77358
	Stratified by year
	2011	14	0	0	0	0	14	1	7.14286	1	7.14286	12	1	8.33333	0	0	14.2857	0
	2012	16	1	6.25	0	0	18	0	0	0	0	14	1	7.14286	0	0	0	0
	2013	16	0	0	0	0	18	0	0	1	5.55556	14	0	0	1	7.14286	0	5.55556
	2014	29	0	0	0	0	29	4	13.7931	1	3.44828	27	2	7.40741	1	3.7037	10.3448	6.89655
	2015	31	0	0	0	0	31	3	9.67742	3	9.67742	31	2	6.45161	1	3.22581	9.67742	3.22581
	2016	33	0	0	1	3.0303	33	0	0	2	6.06061	33	0	0	1	3.0303	3.0303	6.06061
	2017	33	0	0	0	0	33	4	12.1212	3	9.09091	33	3	9.09091	1	3.0303	9.09091	6.06061
	2018	28	0	0	0	0	28	2	7.14286	6	21.4286	28	5	17.8571	2	7.14286	14.2857	10.7143
Table S3.4) Average magnitude of the observed relationships (additional analyses), stratified by type of model
	Model:	Stratified analyses: Academic hospitals				Stratified analyses: General hospitals				Multivariate analyses				Main analyses (cross-sectional models), for the purpose of reference
	Observed direction:	Expected		Unexpected		Expected		Unexpected		Expected		Unexpected		Expected		Unexpected
	Label:	mean	se	mean	se	mean	se	mean	se	mean	se	mean	se	mean	se	mean	se
	Observed relationships
	-all associations	-0.474888	0.556597	0.476006	0.522208	-0.0966449	0.0706326	0.0921691	0.0729379	-0.101072	0.0753346	0.0835569	0.0669018	-0.0930819	0.0645773	0.086444	0.0597384
	-significant associations	-0.642241	0	1.45769	0	-0.300393	0.0546786	0.302825	0.0722832	-0.313531	0.0716946	0.313299	0.0574545	-0.296812	0.0700771	0.271181	0.0660439

## Sheet: breastcancer
Table S3.5) Main analyses (breast cancer)
	Indicator, definition			v10	The number of patients with primary surgery for an invasive or DCIS tumor performed by the specialism surgery.					v11	The share of patients with primary surgery for an invasive or DCIS tumor, who received the surgery within five weeks after diagnosis (date of biopsy).					v12	The share of patients with chemotherapy and radiotherapy for an invasive tumor, who received the radiotherapy within five weeks after chemotherapy.
	Subgroup:			invasive and DCIS tumors						invasive and DCIS tumors						invasive tumors
	Level of evidence:			1	A systematic review with a meta-analysis has showed supporting evidence for the structure-process-outcome relationship: Gooiker et al. (2010) stated that "This meta-analysis shows that survival after breast cancer surgery is significantly better with high volume providers." (p34).					4	Expert opinion: The scientific committee is of the opinion that a timely start of the treatment is important. Although several surveys have been conducted to measure the practice variation beforehand, the 5-weeks term is determined by administrative limitations rather than based on scientific evidence. No evidence exists that directly supports the structure-process-outcome relationship.					4	Expert opinion: The scientific committee is of the opinion that a timely start of the treatment is important. Although several surveys have been conducted to measure the practice variation beforehand, the 5-weeks term is determined by administrative limitations rather than based on scientific evidence. No evidence exists that directly supports the structure-process-outcome relationship.
				A significant negative coefficient corresponds with evidence from systematic reviews and meta-analyses, i.e. observed relationship is as expected.						A significant negative coefficient corresponds with expectations of experts, i.e. observed relationship is as expected.						A significant negative coefficient corresponds with expectations of experts, i.e. observed relationship is as expected.
	Outcome	Model	Year	beta	pvalue	R2	N. hospitals	N.obs. (panel)	Average N. obs. per hospital (panel)	beta	pvalue	R2	N. hospitals	N.obs. (panel)	Average N. obs. per hospital (panel)	beta	pvalue	R2	N. hospitals	N.obs. (panel)	Average N. obs. per hospital (panel)
	HSMR (adjusted)	Cross-sectional	2011	0.0126137	0.904779	0.000159105	77			-0.0243341	0.842473	0.000592149	77			not measured
			2012	0.0468795	0.699121	0.00219768	75			0.00512731	0.96172	2.62893e-05	75			not measured
			2013	-0.025197	0.83491	0.000634889	83			-0.0397272	0.752389	0.00157825	83			not measured
			2014	0.0294915	0.81279	0.000869746	84			-0.176855	0.112064	0.0312778	78			0.101621	0.425113	0.0103269	72
			2015	0.173529	0.0851652	0.0301122	81			-0.218183	0.083657	0.047604	81			-0.0149026	0.872633	0.000222089	76
			2016	0.251694	0.046696	0.0633499	77			-0.201162	0.0455899	0.0404662	76			0.0553778	0.618834	0.0030667	76
			2017	0.181138	0.126536	0.0328109	75			-0.327967	0.00145717	0.107562	73			-0.321316	0.00411326	0.103244	73
			2018	0.314799	0.00971919	0.0990981	74			not measured						-0.172985	0.208182	0.0299239	72
		Between-effects	2011-2018	0.0905144	0.283148	0.0144874	84	84	7.38095	-0.281275	0.00968681	0.0976573	82	82	6.47561	-0.105099	0.433564	0.00596078	72	72	4.76389
		Fixed-effects	2011-2018	0.15802	0.0249807	0.0095032	84	620	7.38095	0.0354074	0.529577	0.00115237	82	531	6.47561	-0.03543	0.508697	0.00245507	72	343	4.76389
		Random-effects	2011-2018	0.130951	0.0167298	0.00975236	84	620	7.38095	-0.0306278	0.49817	0.000947544	82	531	6.47561	-0.0401281	0.441866	0.00270085	72	343	4.76389
		Corresponding Hausman test			0.548185						0.00222252						0.682231
	SMR (breast cancer, adjusted)	Cross-sectional	2012	-0.0999074	0.215864	0.00998149	71			0.105176	0.523973	0.011062	71			not measured
			2013	-0.0517236	0.621312	0.00267533	73			0.00671133	0.960704	4.5042e-05	73			not measured
			2014	-0.283877	0.00481307	0.0805859	75			0.165022	0.147297	0.0272322	69			0.265086	0.0336086	0.0702707	65
			2015	-0.181227	0.0735704	0.0328432	77			0.0668799	0.607387	0.00447292	77			-0.0617753	0.653448	0.00381619	72
			2016	-0.126955	0.246722	0.0161177	74			-0.166018	0.486494	0.0275621	73			0.00336203	0.975333	1.13032e-05	73
			2017	-0.200806	0.0753965	0.0403231	73			0.113501	0.33714	0.0128825	71			0.0496412	0.661108	0.00246425	71
			2018	-0.0250328	0.829711	0.000626639	72			not measured						-0.00503199	0.968745	2.53209e-05	70
		Between-effects	2012-2018	-0.149977	0.03459	0.0416744	81	81	6.30864	0.0991105	0.393486	0.010886	80	80	5.3625	-0.0532395	0.686441	0.00183174	74	74	4.58108
		Fixed-effects	2012-2018	-0.116363	0.259766	0.0045572	81	511	6.30864	-0.0581416	0.464887	0.00317797	80	429	5.3625	0.0667495	0.205204	0.00612329	74	339	4.58108
		Random-effects	2012-2018	-0.131029	0.0166345	0.00985793	81	511	6.30864	-0.0243403	0.735024	0.000579376	80	429	5.3625	0.0531177	0.291138	0.00355159	74	339	4.58108
		Corresponding Hausman test			0.804388						0.178437						0.442621
	CSO (tumor-positive resection margin, invasive tumors)	Cross-sectional	2011	-0.159392	0.109432	0.0254057	89			0.115497	0.371107	0.0133396	89			not measured
			2012	-0.0687722	0.59165	0.00472961	85			-0.226904	0.0835327	0.0514855	85			not measured
			2013	-0.11172	0.441124	0.0124815	89			-0.0461043	0.635774	0.0021256	89			not measured
			2014	0.101835	0.411093	0.0103704	82			-0.158155	0.18946	0.025013	82			0.105665	0.310922	0.0111651	76
			2015	0.0440325	0.721619	0.00193886	83			-0.0205719	0.844111	0.000423203	84			-0.0261636	0.821387	0.000684533	79
			2016	0.12427	0.247311	0.0154429	80			-0.170176	0.200046	0.0289598	80			-0.0715356	0.568765	0.00511735	80
			2017	0.0419193	0.773847	0.00175723	77			0.126719	0.231088	0.0160577	77			-0.00684408	0.949376	4.68415e-05	76
			2018	0.185848	0.140271	0.0345394	74			not measured						-0.0433987	0.758366	0.00188345	74
		Between-effects	2011-2018	-0.00197691	0.981361	1.17438e-05	87	87	7.50575	-0.0450207	0.631028	0.00364918	87	87	6.66667	0.00022898	0.998494	5.4018e-08	75	75	4.77333
		Fixed-effects	2011-2018	-0.290463	0.000528107	0.0200109	87	653	7.50575	0.0847154	0.0686936	0.00472721	87	580	6.66667	0.065583	0.34465	0.00418586	75	358	4.77333
		Random-effects	2011-2018	-0.0931935	0.186792	0.00533096	87	653	7.50575	0.041303	0.395354	0.00143712	87	580	6.66667	0.0522365	0.317341	0.00269445	75	358	4.77333
		Corresponding Hausman test			0.00445561						0.169012						0.634962
	CSO (tumor-positive resection margin, DCIS)	Cross-sectional	2011	-0.295302	0.00111947	0.0872034	88			-0.128219	0.39646	0.0164402	88
			2012	-0.0634576	0.539706	0.00402687	85			-0.0173175	0.880496	0.000299895	85
			2013	-0.197396	0.133433	0.0389651	89			-0.0173274	0.854383	0.000300239	89
			2014	0.157137	0.168989	0.024692	82			0.0209874	0.841197	0.00044047	82
			2015	-0.0455122	0.704227	0.00207136	83			0.11531	0.243404	0.0132964	84			not applicable (different subgroup)
			2016	-0.171773	0.191098	0.0295058	80			-0.00155644	0.989808	2.4225e-06	80
			2017	-0.0116011	0.918236	0.000134585	76			0.00914038	0.938303	8.35465e-05	76
		Between-effects	2011-2017	-0.06552	0.292403	0.0131233	89	89	6.55056	0.00607894	0.940395	7.42274e-05	89	89	6.5618
		Fixed-effects	2011-2017	-0.234079	0.00668171	0.0132205	89	583	6.55056	-0.00599405	0.918409	2.24344e-05	89	584	6.5618
		Random-effects	2011-2017	-0.115917	0.0462047	0.00936831	89	583	6.55056	-0.00262638	0.950221	6.18953e-06	89	584	6.5618
		Corresponding Hausman test			0.122361						0.923143

## Sheet: colorectalcancer
Table S3.6) Main analyses (colorectal cancer)
	Indicator, definition			v10	The number of surgical resections (total) for primary colorectal cancer.					v11	The share of patients with a surgical resection for primary colon cancer who received any form of treatment within five weeks after diagnosis (date of biopsy).					v12	The share of patients with a surgical resection for primary rectum cancer who received any form of treatment within five weeks after diagnosis (date of biopsy).
	Subgroup:			colorectal tumors						colon tumors						rectum tumors
	Level of evidence:			1	Systematic reviews and meta-analyses have showed supporting evidence for the structure-process-outcome relationship: (1) Archampong et al. (2010) stated that, regarding 30days postoperative mortality, "In contrast to findings in Iversen et al.’s review,15 we observed significantly lower 30-day postoperative mortality for HV [high-volume] surgeons in unadjusted meta-analysis, largely because we ex…					4	Expert opinion: The scientific committee is of the opinion that a timely start of the treatment is important. Current medical guidelines (June, 2020) states that time period needed to diagnose the tumor should not be longer than 3 weeks, while the treatment should start within 6 weeks after the first visit. No evidence exists that directly supports the structure-process-outcome relationship.					4	Expert opinion: The scientific committee is of the opinion that a timely start of the treatment is important. Current medical guidelines (June, 2020) states that time period needed to diagnose the tumor should not be longer than 3 weeks, while the treatment should start within 6 weeks after the first visit. No evidence exists that directly supports the structure-process-outcome relationship.
				A significant negative coefficient corresponds with evidence from systematic reviews and meta-analyses, i.e. observed relationship is as expected.						A significant negative coefficient corresponds with expectations of experts, i.e. observed relationship is as expected.						A significant negative coefficient corresponds with expectations of experts, i.e. observed relationship is as expected.
	Outcome	Model	Year	beta	pvalue	R2	N. hospitals	N.obs. (panel)	Average N. obs. per hospital (panel)	beta	pvalue	R2	N. hospitals	N.obs. (panel)	Average N. obs. per hospital (panel)	beta	pvalue	R2	N. hospitals	N.obs. (panel)	Average N. obs. per hospital (panel)
	HSMR (adjusted)	Cross-sectional	2011	-0.0284481	0.869801	0.000809292	69			not measured						not measured
			2012	-0.0856637	0.508164	0.00733826	77			not measured						not measured
			2013	-0.0363043	0.764398	0.001318	83			not measured						not measured
			2014	0.0175385	0.892239	0.0003076	80			-0.114305	0.278779	0.0130656	80			-0.0164557	0.88997	0.000270789	79
			2015	0.196464	0.112419	0.0385981	82			-0.0965466	0.422302	0.00932125	81			-0.230653	0.0391643	0.0532008	78
			2016	0.259259	0.0309472	0.067215	76			-0.169104	0.0792557	0.0285962	76			-0.109694	0.303984	0.0120327	72
			2017	0.25585	0.0329149	0.0654594	74			-0.183875	0.104322	0.03381	74			-0.116798	0.401237	0.0136417	71
			2018	0.347811	0.00515413	0.120972	72			-0.197971	0.0122185	0.0391926	72			-0.150628	0.217153	0.0226889	70
		Between-effects	2011-2018	0.0637616	0.502231	0.0075076	82	82	7.32927	-0.216334	0.0578445	0.0456832	73	73	4.94521	-0.292335	0.0432713	0.0654951	69	69	4.92754
		Fixed-effects	2011-2018	0.21614	0.00278467	0.0176381	82	601	7.32927	-0.0148663	0.790524	0.000229943	73	361	4.94521	0.00484091	0.915844	3.50969e-05	69	340	4.92754
		Random-effects	2011-2018	0.153259	0.00926634	0.0133984	82	601	7.32927	-0.0542428	0.261288	0.00303053	73	361	4.94521	-0.0303875	0.515934	0.00125891	69	340	4.92754
		Corresponding Hausman test			0.172331						0.121042						0.0336924
	SMR (colon cancer)	Cross-sectional	2012	-0.18254	0.135146	0.0333207	81			not measured
			2013	-0.0742126	0.454251	0.00550751	81			not measured
			2014	-0.272515	0.0110673	0.0742646	80			0.0404808	0.715195	0.00163869	80
			2015	-0.299807	0.0038553	0.0898841	82			-0.0328118	0.73759	0.00107662	81			not applicable (different subgroup)
			2016	0.00819091	0.955407	6.7091e-05	76			0.0108744	0.912414	0.000118253	76
			2017	0.0389162	0.734389	0.00151447	74			-0.015213	0.894949	0.000231435	74
			2018	0.0362418	0.774058	0.00131347	72			0.183612	0.0467072	0.0337135	72
		Between-effects	2012-2018	-0.18104	0.0317602	0.0613739	83	83	6.50602	0.0736429	0.419237	0.00659787	76	76	4.86842
		Fixed-effects	2012-2018	0.109747	0.347815	0.00375533	83	540	6.50602	-0.0519665	0.57562	0.00191064	76	370	4.86842
		Random-effects	2012-2018	-0.0407967	0.594792	0.000970241	83	540	6.50602	-0.0129876	0.841202	0.000161119	76	370	4.86842
		Corresponding Hausman test			0.0130879						0.310217
	SMR (rectum cancer)	Cross-sectional	2012	-0.103479	0.336588	0.010708	77									not measured
			2013	-0.0679972	0.540771	0.00462361	77									not measured
			2014	-0.0749082	0.49188	0.00561124	77									-0.0343447	0.696627	0.00117956	76
			2015	-0.141323	0.172563	0.0199721	81			not applicable (different subgroup)						-0.0253667	0.809997	0.000643467	77
			2016	-0.0363794	0.742824	0.00132346	76									0.0208565	0.856445	0.000434995	72
			2017	0.00203691	0.983814	4.14899e-06	74									-0.0374426	0.755995	0.00140195	71
			2018	-0.0185148	0.86197	0.000342799	72									-0.0767647	0.51271	0.00589283	70
		Between-effects	2012-2018	-0.122194	0.140981	0.0243584	82	82	6.42683							-0.00887515	0.923341	7.30003e-05	73	73	4.79452
		Fixed-effects	2012-2018	0.0223008	0.79454	0.000166261	82	527	6.42683							-0.0510191	0.482027	0.00282251	73	350	4.79452
		Random-effects	2012-2018	-0.0409114	0.415955	0.00108052	82	527	6.42683							-0.0433934	0.464946	0.00204032	73	350	4.79452
		Corresponding Hausman test			0.270551												0.756689
	CSO (tumor-positive resection margin, colon cancer)		2016	-0.0588049	0.611247	0.00345802	79			0.0747988	0.486047	0.00559486	79
			2017	-0.0189128	0.882209	0.000357694	76			-0.0636118	0.643481	0.00404646	76			not applicable (different subgroup)
			2018	-0.202186	0.146813	0.0408791	73			0.163999	0.187665	0.0268957	73
		Between-effects	2016-2018	-0.108812	0.309439	0.0186166	76	76	2.96053	0.0923277	0.427675	0.0107314	76	76	2.96053
		Fixed-effects	2016-2018	0.13482	0.515335	0.0031008	76	225	2.96053	0.0335819	0.777913	0.000666533	76	225	2.96053
		Random-effects	2016-2018	-0.0653236	0.500036	0.00276579	76	225	2.96053	0.0618409	0.457962	0.00314077	76	225	2.96053
		Corresponding Hausman test			0.267515						0.714767
	CSO (tumor-positive resection margin, rectum cancer)	Cross-sectional	2011	-0.0684621	0.510534	0.00468706	80									not measured
			2012	-0.133704	0.212021	0.0178768	88									not measured
			2013	0.0970521	0.431986	0.0094191	88									not measured
			2014	0.202025	0.0546206	0.040814	83									-0.0353129	0.756921	0.001247	82
			2015	0.0601604	0.566546	0.00361927	80			not applicable (different subgroup)						0.0675609	0.575545	0.00456447	80
			2016	-0.11801	0.344685	0.0139263	74									-0.0793552	0.469137	0.00629725	74
			2017	-0.0392315	0.778911	0.00153911	71									-0.384817	0.00105477	0.148084	70
			2018	0.0416925	0.718079	0.00173826	69									-0.328625	0.0165358	0.107994	69
		Between-effects	2011-2018	-0.0441128	0.45682	0.00598806	85	85	7.31765							-0.273682	0.00078925	0.0892062	70	70	4.92857
		Fixed-effects	2011-2018	-0.0803211	0.328104	0.00173874	85	622	7.31765							0.0286458	0.703707	0.000683774	70	345	4.92857
		Random-effects	2011-2018	-0.0528359	0.270777	0.00181925	85	622	7.31765							-0.0588814	0.383032	0.00317448	70	345	4.92857
		Corresponding Hausman test			0.679498												0.0113992
	CSO (complication rate, colon cancer, case-mix adjusted)	Cross-sectional	2014	0.0167191	0.87417	0.000279529	83			-0.281857	0.0029571	0.0794434	83
			2015	-0.0215623	0.835588	0.000464933	83			-0.135824	0.250518	0.0184481	83
			2016	-0.167583	0.12515	0.0280841	79			-0.0691145	0.586169	0.00477681	79			not applicable (different subgroup)
			2017	-0.076962	0.451872	0.00592314	76			-0.197272	0.189039	0.0389162	76
			2018	-0.207664	0.0683625	0.0431242	73			-0.425578	0.00338029	0.181117	73
		Between-effects	2014-2018	-0.100206	0.184246	0.0189398	79	79	4.8481	-0.355679	0.001438	0.177192	79	79	4.8481
		Fixed-effects	2014-2018	-0.0489307	0.685361	0.000529153	79	383	4.8481	0.0125421	0.895333	9.84112e-05	79	383	4.8481
		Random-effects	2014-2018	-0.0825507	0.18961	0.00380624	79	383	4.8481	-0.13469	0.0656708	0.0146345	79	383	4.8481
		Corresponding Hausman test			0.739748						0.0012079
	CSO (complication rate, rectum cancer, case-mix adjusted)	Cross-sectional	2014	-0.106637	0.322021	0.0113714	83									-0.0854792	0.504596	0.00730669	82
			2015	0.146771	0.144584	0.0215417	81									-0.178258	0.0952234	0.0317759	80
			2016	-0.0440171	0.672035	0.0019375	75			not applicable (different subgroup)						-0.0674539	0.65961	0.00455003	75
			2017	0.086457	0.458057	0.00747481	74									-0.0519313	0.674861	0.00269686	73
			2018	0.0271111	0.827718	0.000735012	70									-0.418775	0.00415251	0.175373	70
		Between-effects	2014-2018	0.059289	0.446456	0.0069656	77	77	4.79221							-0.341768	0.00226396	0.134912	76	76	4.80263
		Fixed-effects	2014-2018	-0.158252	0.209329	0.00534792	77	369	4.79221							-0.0640256	0.214625	0.00361528	76	365	4.80263
		Random-effects	2014-2018	-0.00918904	0.889801	6.90927e-05	77	369	4.79221							-0.137063	0.0058577	0.0177182	76	365	4.80263
		Corresponding Hausman test			0.161728												0.0243203
	CSO (failure to rescue rate, colorectal cancer, case-mix adjusted)	Cross-sectional	2014	-0.166879	0.117389	0.0278484	83			0.190834	0.0494027	0.0364176	83			0.127681	0.234475	0.0163023	82
			2015	-0.217081	0.0361133	0.0471242	83			0.240707	0.0265992	0.0579398	83			0.166375	0.184607	0.0276806	80
			2016	-0.114902	0.226807	0.0132024	79			0.166553	0.18335	0.0277397	79			0.119305	0.340883	0.0142336	75
			2017	-0.0867125	0.499731	0.00751906	76			0.0589291	0.600309	0.00347264	76			0.0494246	0.63746	0.00244279	73
			2018	-0.239341	0.0869014	0.057284	73			0.0691167	0.650636	0.00477712	73			0.165896	0.31168	0.0275216	71
		Between-effects	2014-2018	-0.179886	0.0117233	0.0680863	79	79	4.8481	0.234956	0.0170021	0.0862532	79	79	4.8481	0.193682	0.100607	0.0446576	77	77	4.77922
		Fixed-effects	2014-2018	0.0695381	0.648399	0.000987402	79	383	4.8481	-0.0203998	0.813949	0.000240538	79	383	4.8481	0.0674871	0.427744	0.00394628	77	368	4.77922
		Random-effects	2014-2018	-0.115933	0.108132	0.00807978	79	383	4.8481	0.0893996	0.17405	0.00630593	79	383	4.8481	0.0995214	0.176919	0.00927591	77	368	4.77922
		Corresponding Hausman test			0.0879347						0.0250487						0.326084

## Sheet: hipreplacement
Table S3.7) Main analyses (hip replacement)
	Indicator, definition			v10	The number of patients with a primary total hip replacement surgery who received surgical treatment performed by the specialism orthopedics.					v11	The share of patients with a primary total hip replacement surgery who received antibiotic prophylaxis 15-60 minutes prior to the incision or activation of tourniquets.					v12	The share of patients with a primary total hip replacement surgery who received peri-operative antibiotic prophylaxis.					v13	The share of patients with a primary total hip replacement surgery whose information in the LROI database (national register for orthopedic implants) was complete.
	Subgroup:
	Level of evidence:			1	Systematic reviews and/or meta-analyses have showed supporting evidence for the structure-process-outcome relationship: (1) Halm et al. (2002) concluded that "High volume is associated with better outcomes across a wide range of procedures and conditions, but the magnitude of the association varies greatly." (p511). (2) Shervin et al. (2007) stated that "Overall, we found strong associations betw…					1	Systematic reviews and/or meta-analyses have showed supporting evidence for the structure-process-outcome relationship: (1) Southwell-Keely et al. (2004) concluded that "Prophylactic antibiotics were effective in reducing the incidence of wound infection (combined superficial and deep) after hip fracture surgery, when compared with placebo." (p183). Glenny and Song (1999) stated that "Antimicrobi…					1	Systematic reviews and/or meta-analyses have showed supporting evidence for the structure-process-outcome relationship: (1) Southwell-Keely et al. (2004) concluded that "Prophylactic antibiotics were effective in reducing the incidence of wound infection (combined superficial and deep) after hip fracture surgery, when compared with placebo." (p183). Glenny and Song (1999) stated that "Antimicrobi…					4	Expert opinion: No evidence exists that supports the structure-process-outcome relationship.
				A significant negative coefficient corresponds with evidence from systematic reviews and meta-analyses, i.e. observed relationship is as expected.						A significant negative coefficient corresponds with evidence from systematic reviews and meta-analyses, i.e. observed relationship is as expected.						A significant negative coefficient corresponds with evidence from systematic reviews and meta-analyses, i.e. observed relationship is as expected.						A significant negative coefficient corresponds with evidence from systematic reviews and meta-analyses, i.e. observed relationship is as expected.
	Outcome	Model	Year	beta	pvalue	R2	N. hospitals	N.obs. (panel)	Average N. obs. per hospital (panel)	beta	pvalue	R2	N. hospitals	N.obs. (panel)	Average N. obs. per hospital (panel)	beta	pvalue	R2	N. hospitals	N.obs. (panel)	Average N. obs. per hospital (panel)	beta	pvalue	R2	N. hospitals	N.obs. (panel)	Average N. obs. per hospital (panel)
	HSMR (adjusted)	Cross-sectional	2011	-0.261692	0.0299195	0.0684828	72			0.157359	0.459264	0.0247619	71			-0.119743	0.11952	0.0143383	71			not measured
			2012	-0.202128	0.145382	0.0408557	76			-0.0690746	0.559145	0.0047713	76			0.00298651	0.987898	8.91925e-06	76			not measured
			2013	-0.167178	0.148842	0.0279485	83			-0.020549	0.809161	0.00042226	83			0.000468015	0.99742	2.19038e-07	83			not measured
			2014	-0.152764	0.149143	0.0233367	85			not measured						not measured						not measured
			2015	-0.0425103	0.684076	0.00180713	84			not measured						not measured						-0.222151	0.0637064	0.049351	84
			2016	0.109239	0.385758	0.0119332	77			not measured						not measured						-0.0969674	0.520324	0.00940267	76
			2017	0.127268	0.269723	0.0161972	75			not measured						not measured						-0.036777	0.813439	0.00135255	75
			2018	0.185219	0.171031	0.034306	73			not measured						not measured						-0.0993274	0.585751	0.00986592	73
		Between-effects	2011-2018	-0.0604001	0.541489	0.00726215	85	85	7.31765	0.0141618	0.918676	0.000206442	77	77	2.90909	0.0177006	0.858147	0.000171815	77	77	2.90909	-0.0690309	0.629819	0.00278504	77	77	3.90909
		Fixed-effects	2011-2018	0.0403426	0.727164	0.000450183	85	622	7.31765	-0.00949559	0.897035	8.22258e-05	77	224	2.90909	-0.0631751	0.308675	0.00813109	77	224	2.90909	-0.151643	0.0127898	0.0508724	77	301	3.90909
		Random-effects	2011-2018	-0.0144626	0.842521	0.000190368	85	622	7.31765	-0.00119343	0.98637	9.31067e-05	77	224	2.90909	-0.0530713	0.327796	0.00432136	77	224	2.90909	-0.145243	0.0100366	0.0384106	77	301	3.90909
		Corresponding Hausman test			0.356152						0.874992						0.612254						0.60814
	CSO (deep surgical site infection, 6weeks)	Cross-sectional	2011	0.115165	0.36007	0.013263	81			-0.09771	0.402415	0.00954725	80			-0.0194954	0.926984	0.000380069	81
			2012	0.0750762	0.477259	0.00563643	87			-0.159933	0.122335	0.0255785	86			-0.0268385	0.731997	0.000720304	87			not applicable (different time period)
			2013	0.412231	5.45442e-06	0.169935	88			-0.056297	0.630039	0.00316936	88			-0.137392	0.220155	0.0188766	88
		Between-effects	2011-2013	0.21218	0.00373728	0.081395	88	88	2.90909	-0.173859	0.0873969	0.0403435	87	87	2.90805	-0.164447	0.213244	0.0190322	88	88	2.90909
		Fixed-effects	2011-2013	-0.288072	0.116188	0.00809838	88	256	2.90909	0.0138245	0.855845	0.00011964	87	253	2.90805	-0.00488729	0.873136	3.27665e-05	88	256	2.90909
		Random-effects	2011-2013	0.170069	0.0170494	0.0203245	88	256	2.90909	-0.0819285	0.217221	0.00583689	87	253	2.90805	-0.0371611	0.218947	0.00157266	88	256	2.90909
		Corresponding Hausman test			0.0515465						0.181033						0.285017
	CSO (deep surgical site infection, 30days)	Cross-sectional	2014	0.141879	0.212069	0.0201297	86			not applicable (different time period)						not applicable (different time period)						not applicable (different time period)
		Between-effects	2014-2014	measured, but no longitudinal model was performed (measured for single year)
		Fixed-effects	2014-2014	measured, but no longitudinal model was performed (measured for single year)
		Random-effects	2014-2014	measured, but no longitudinal model was performed (measured for single year)
		Corresponding Hausman test
	CSO (deep surgical site infection, 90days)	Cross-sectional	2015	0.0727035	0.564711	0.0052858	84															0.0480549	0.550835	0.00230927	84
			2016	-0.0999871	0.351667	0.00999741	79															-0.00716535	0.965308	5.13423e-05	78
			2017	0.174554	0.131261	0.0304692	78			not applicable (different time period)						not applicable (different time period)						0.261106	0.0229333	0.0681762	78
			2018	0.107376	0.363063	0.0115296	73															0.103631	0.642966	0.0107393	73
		Between-effects	2015-2018	0.0513571	0.560782	0.00578905	80	80	3.8625													0.0391449	0.786246	0.00159284	80	80	3.85
		Fixed-effects	2015-2018	-0.119602	0.42781	0.00219916	80	309	3.8625													0.0260514	0.831507	0.000650009	80	308	3.85
		Random-effects	2015-2018	0.0312947	0.610127	0.000695629	80	309	3.8625													0.0314485	0.645763	0.000971901	80	308	3.85
		Corresponding Hausman test			0.328746																		0.879801

## Sheet: breastcancer(additional)
Table S3.8a) Additional analyses (stratified models), cross-sectional models stratified by type of hospitals (breast cancer)
	Cross-sectional models were performed using an univariate approach, i.e., one outcome indicator and one structure or one process indicator.
	Indicator, definition			v10	The number of patients with primary surgery for an invasive or DCIS tumor performed by the specialism surgery.			v11	The share of patients with primary surgery for an invasive or DCIS tumor, who received the surgery within five weeks after diagnosis (date of biopsy).			v12	The share of patients with chemotherapy and radiotherapy for an invasive tumor, who received the radiotherapy within five weeks after chemotherapy.
	Subgroup:			invasive and DCIS tumors				invasive and DCIS tumors				invasive tumors
	Level of evidence:			1	A systematic review with a meta-analysis has showed supporting evidence for the structure-process-outcome relationship: Gooiker et al. (2010) stated that "This meta-analysis shows that survival after breast cancer surgery is significantly better with high volume providers." (p34).			4	Expert opinion: The scientific committee is of the opinion that a timely start of the treatment is important. Although several surveys have been conducted to measure the practice variation beforehand, the 5-weeks term is determined by administrative limitations rather than based on scientific evidence. No evidence exists that directly supports the structure-process-outcome relationship.			4	Expert opinion: The scientific committee is of the opinion that a timely start of the treatment is important. Although several surveys have been conducted to measure the practice variation beforehand, the 5-weeks term is determined by administrative limitations rather than based on scientific evidence. No evidence exists that directly supports the structure-process-outcome relationship.
				A significant negative coefficient corresponds with evidence from systematic reviews and meta-analyses, i.e. observed relationship is as expected.				A significant negative coefficient corresponds with expectations of experts, i.e. observed relationship is as expected.				A significant negative coefficient corresponds with expectations of experts, i.e. observed relationship is as expected.
	Outcome	Type of hospital	Year	beta	pvalue	R2	N. hospitals	beta	pvalue	R2	N. hospitals	beta	pvalue	R2	N. hospitals
	HSMR (adjusted)	Academic hospitals	2011	0.390391	0.662873	0.0982061	7	-0.0807034	0.838024	0.0173404	7	not measured
			2012	1.33059	0.491033	0.398101	6	0.131796	0.992922	0.0971931	6	not measured
			2013	0.210986	0.988509	0.0467393	8	0.0902803	0.810465	0.0239862	8	not measured
			2014	0.189671	0.879942	0.030685	8	-0.0359634	0.953414	0.0034763	7	0.421869	0.997415	0.366379	6
			2015	0.71408	0.286356	0.287205	8	0.0668502	0.822864	0.0446488	7	0.199865	0.403219	0.333108	7
			2016	0.552125	0.552135	0.144637	8	0.869155	0.625346	0.279258	7	0.221063	0.920415	0.0430424	7
			2017	0.0738224	0.901229	0.00658118	8	-0.0168902	0.954686	0.000833972	8	-0.217654	0.369095	0.175779	8
			2018	0.506945	0.413042	0.120552	8	not measured				-0.25536	0.706955	0.125741	8
		General hospitals	2011	0.0118887	0.9135	0.000147073	70	0.0488492	0.739408	0.00195177	70	not measured
			2012	0.033099	0.788739	0.00115602	69	-0.00860488	0.960128	3.82592e-05	69	not measured
			2013	-0.0125765	0.921741	0.00016087	75	-0.0097605	0.945708	8.6485e-05	75	not measured
			2014	0.0353721	0.786101	0.00128808	76	-0.162463	0.211067	0.0222771	71	0.0467081	0.737208	0.00207248	66
			2015	0.196182	0.0479182	0.0415537	73	-0.275627	0.176714	0.0430149	74	-0.0510899	0.656544	0.00204722	69
			2016	0.305111	0.0183685	0.101511	69	-0.196334	0.0601941	0.0425565	69	0.00345172	0.976734	1.26194e-05	69
			2017	0.258561	0.0336961	0.0687003	67	-0.309362	0.00395199	0.0790345	65	-0.30893	0.0171032	0.0860222	65
			2018	0.390033	0.00291066	0.153247	66	not measured				-0.155055	0.32117	0.0230268	64
	SMR (breast cancer, adjusted)	Academic hospitals	2012	-0.893573	0.885834	0.0914611	7	-0.0525277	0.902518	0.00541041	7	not measured
			2013	0.909784	0.434062	0.124201	8	-0.108551	0.921208	0.00482285	8	not measured
			2014	-0.13649	0.920013	0.00986018	8	-0.137968	0.870262	0.029727	7	0.590853	0.996469	0.41835	6
			2015	0.306665	0.753593	0.0201305	8	0.0602023	0.887192	0.0111735	7	-0.409814	0.45777	0.473457	7
			2016	0.103182	0.873814	0.00974621	8	0.708473	0.511984	0.366999	7	-0.316708	0.908595	0.178699	7
			2017	0.331884	0.49629	0.181582	8	0.284283	0.288365	0.304174	8	0.0435426	0.839286	0.0104452	8
			2018	0.662829	0.311822	0.272527	8	not measured				0.394162	0.350149	0.38717	8
		General hospitals	2012	-0.0905846	0.237742	0.00975628	64	0.225197	0.240734	0.023866	64	not measured
			2013	-0.0977565	0.331956	0.0121269	65	0.00864518	0.937504	8.47393e-05	65	not measured
			2014	-0.313327	0.00246942	0.105663	67	0.188028	0.170473	0.0310167	62	0.218282	0.0909313	0.0466572	59
			2015	-0.215116	0.0383353	0.0504032	69	-0.0239356	0.887022	0.000334605	70	0.0531891	0.722856	0.00222902	65
			2016	-0.173674	0.148868	0.029745	66	-0.21157	0.344177	0.0451075	66	0.0485337	0.663091	0.00226545	66
			2017	-0.306179	0.00822766	0.0933416	65	-0.0290239	0.819101	0.00066812	63	0.0112007	0.932056	0.000108364	63
			2018	-0.094315	0.455133	0.00848933	64	not measured				-0.0813251	0.569083	0.00601242	62
				0	0	0	0	0	0	0	0	0	0	0	0
	CSO (tumor-positive resection margin, invasive tumors)	Academic hospitals	2011	0.558669	0.486786	0.172487	8	0.0500277	0.92706	0.00286944	8	not measured
			2012	-1.50849	0.598396	0.412087	7	-0.126053	0.765657	0.0391398	7	not measured
			2013	-0.0875929	0.917797	0.00183294	8	0.686292	0.370779	0.328913	8	not measured
			2014	0.375081	0.759803	0.0951256	7	-0.345327	0.499346	0.243885	7	0.167907	0.999002	0.0562028	6
			2015	-0.0540264	0.978089	0.000560942	7	-0.043977	0.916904	0.00921791	7	0.101217	0.994518	0.0379056	7
			2016	0.217931	0.881048	0.00958694	7	0.775349	0.764492	0.125949	7	0.245927	0.961709	0.0275725	7
			2017	0.53987	0.412763	0.163275	8	0.0652607	0.913684	0.00618236	8	0.0714842	0.839822	0.0103038	8
			2018	0.00599352	0.9965	7.63829e-06	8	not measured				0.429422	0.590599	0.163149	8
		General hospitals	2011	-0.180489	0.0929856	0.0331258	81	0.135391	0.394851	0.0174076	81	not measured
			2012	-0.0356593	0.776753	0.00138633	78	-0.216312	0.243561	0.0357905	78	not measured
			2013	-0.0977355	0.52266	0.010435	81	-0.0781078	0.448488	0.00624944	81	not measured
			2014	0.0776644	0.543347	0.00637868	75	-0.199528	0.126657	0.0353159	75	0.102915	0.367604	0.010079	70
			2015	0.0422402	0.738719	0.00184993	76	-0.0407578	0.76279	0.000940264	77	-0.0753554	0.543089	0.00446528	72
			2016	0.122124	0.259055	0.0161377	73	-0.199957	0.165919	0.0433573	73	-0.0889336	0.497508	0.00825198	73
			2017	0.0165365	0.917219	0.000272037	69	0.159338	0.195235	0.0206892	69	-0.0254754	0.832428	0.000573853	68
			2018	0.255674	0.0311203	0.0705777	66	not measured				-0.12402	0.41899	0.0160943	66
				0	0	0	0	0	0	0	0	0	0	0	0
	CSO (tumor-positive resection margin, DCIS)	Academic hospitals	2011	-0.805317	0.509501	0.139072	8	-0.547318	0.36058	0.131773	8
			2012	-0.595282	0.693509	0.125057	7	-0.0928352	0.713819	0.0413713	7
			2013	0.66285	0.444248	0.15754	8	0.0406599	0.941065	0.00173279	8
			2014	1.22578	0.108596	0.592721	7	-0.273733	0.813325	0.0894037	7	not applicable (different subgroup)
			2015	-0.623788	0.713431	0.101557	7	0.0657802	0.807499	0.0276196	7
			2016	1.45769	0.0347428	0.699936	7	-0.0751378	0.981008	0.0019302	7
			2017	-0.135397	0.929632	0.00650802	7	0.138581	0.800475	0.0254957	7
		General hospitals	2011	-0.255169	0.00197972	0.0778251	80	-0.0527163	0.696124	0.00310914	80
			2012	-0.0548821	0.607922	0.00307299	78	0.00900326	0.958117	5.80205e-05	78
			2013	-0.224859	0.114887	0.0522253	81	-0.0283427	0.78125	0.000778053	81
			2014	0.0994122	0.397579	0.0108095	75	0.0305341	0.80134	0.000855412	75	not applicable (different subgroup)
			2015	-0.058117	0.630469	0.0035184	76	0.0647274	0.640272	0.00238385	77
			2016	-0.214693	0.119728	0.0474311	73	0.00131323	0.991902	1.77851e-06	73
			2017	9.92596e-05	0.999303	1.0245e-08	69	0.0146284	0.91644	0.000174876	69
Table S3.8b) Cross-sectional models, multivariate approach (breast cancer)
	Cross-sectional models were performed using a multivariate approach, i.e., one outcome indicator and two or more structure and process indicators.
	Estimated models are presented in rows (i.e., horizontally).
	Indicator, definition			v10	The number of patients with primary surgery for an invasive or DCIS tumor performed by the specialism surgery.	v11	The share of patients with primary surgery for an invasive or DCIS tumor, who received the surgery within five weeks after diagnosis (date of biopsy).	v12	The share of patients with chemotherapy and radiotherapy for an invasive tumor, who received the radiotherapy within five weeks after chemotherapy.
	Subgroup:			invasive and DCIS tumors		invasive and DCIS tumors		invasive tumors
	Level of evidence:			1	A systematic review with a meta-analysis has showed supporting evidence for the structure-process-outcome relationship: Gooiker et al. (2010) stated that "This meta-analysis shows that survival after breast cancer surgery is significantly better with high volume providers." (p34).	4	Expert opinion: The scientific committee is of the opinion that a timely start of the treatment is important. Although several surveys have been conducted to measure the practice variation beforehand, the 5-weeks term is determined by administrative limitations rather than based on scientific evidence. No evidence exists that directly supports the structure-process-outcome relationship.	4	Expert opinion: The scientific committee is of the opinion that a timely start of the treatment is important. Although several surveys have been conducted to measure the practice variation beforehand, the 5-weeks term is determined by administrative limitations rather than based on scientific evidence. No evidence exists that directly supports the structure-process-outcome relationship.
				A significant negative coefficient corresponds with evidence from systematic reviews and meta-analyses, i.e. observed relationship is as expected.		A significant negative coefficient corresponds with expectations of experts, i.e. observed relationship is as expected.		A significant negative coefficient corresponds with expectations of experts, i.e. observed relationship is as expected.
	Outcome	Approach	Year	beta	pvalue	beta	pvalue	beta	pvalue	R2	N. hospitals
	HSMR (adjusted)	Multivariate	2011	0.0102621	0.924213	-0.0322232	0.846917	not measured		0.0006909	77
			2012	0.0538284	0.686362	0.0147731	0.91478	not measured		0.00232611	75
			2013	-0.0361264	0.795346	-0.0503586	0.737628	not measured		0.00249724	83
			2014	0.0150674	0.92881	-0.198023	0.122769	0.0695777	0.565751	0.0504353	72
			2015	0.132322	0.239629	-0.187806	0.143686	-0.0299998	0.747958	0.0640544	75
			2016	0.286893	0.0407909	-0.188466	0.0754366	0.0396607	0.70953	0.109081	76
			2017	0.0998172	0.386784	-0.284531	0.000363938	-0.316414	0.00293482	0.213756	72
			2018	0.38047	0.00530821	not measured		-0.156878	0.19037	0.14361	72
	SMR (breast cancer, adjusted)	Multivariate	2012	-0.102872	0.281917	0.122329	0.550714	not measured		0.0198063	71
			2013	-0.0591861	0.643622	0.00233901	0.988068	not measured		0.00267974	73
			2014	-0.195696	0.0591434	0.138553	0.290005	0.26411	0.0150283	0.152009	65
			2015	-0.172007	0.183581	0.0428662	0.764754	-0.0576656	0.681813	0.0343959	71
			2016	-0.158331	0.20408	-0.166168	0.465997	-0.00360215	0.974285	0.0481695	73
			2017	-0.103132	0.455314	0.079404	0.504558	0.0686293	0.576222	0.0224778	70
			2018	0.0372434	0.779436	not measured		-0.00398879	0.975361	0.00114572	70
	CSO (tumor-positive resection margin, invasive tumors)	Multivariate	2011	-0.138653	0.190722	0.0791823	0.570397	not measured		0.0312455	89
			2012	-0.171786	0.0828332	-0.288288	0.0464125	not measured		0.0772278	85
			2013	-0.149878	0.328419	-0.102111	0.391082	not measured		0.0214522	89
			2014	0.0748283	0.586189	-0.117645	0.340918	0.0922956	0.373866	0.0371419	76
			2015	0.0728975	0.535333	0.00123631	0.990612	-0.0284657	0.809774	0.00668636	78
			2016	0.116338	0.245886	-0.168311	0.188496	-0.100188	0.406756	0.0502964	80
			2017	0.0558663	0.724002	0.149718	0.145801	-0.00517044	0.963544	0.0223626	76
			2018	0.191125	0.144883	not measured		-0.0374668	0.797247	0.0359417	74
	CSO (tumor-positive resection margin, DCIS)	Multivariate	2011	-0.351674	0.000336419	-0.216798	0.114935			0.131379	88
			2012	-0.0798398	0.487842	-0.0458465	0.704093			0.00586039	85
			2013	-0.23696	0.061395	-0.105876	0.218231			0.0486094	89
			2014	0.198837	0.0936811	0.0955182	0.383212	not applicable (different subgroup)		0.0324672	82
			2015	-0.02048	0.866462	0.111191	0.30759			0.013792	83
			2016	-0.173458	0.182771	-0.0196335	0.863029			0.0298871	80
			2017	-0.0105698	0.93169	0.00690983	0.955193			0.000180679	76

## Sheet: colorectalcancer(additional)
Table S3.9a) Cross-sectional models, stratified by type of hospitals (colorectal cancer)
	Cross-sectional models were performed using an univariate approach, i.e. one outcome indicator and one structure or one process indicator.
	Indicator, definition			v10	The number of surgical resections (total) for primary colorectal cancer.			v11	The share of patients with a surgical resection for primary colon cancer who received any form of treatment within five weeks after diagnosis (date of biopsy).			v12	The share of patients with a surgical resection for primary rectum cancer who received any form of treatment within five weeks after diagnosis (date of biopsy).
	Subgroup:			colorectal tumors				colon tumors				rectum tumors
	Level of evidence:			1	Systematic reviews and meta-analyses have showed supporting evidence for the structure-process-outcome relationship: (1) Archampong et al. (2010) stated that, regarding 30days postoperative mortality, "In contrast to findings in Iversen et al.’s review,15 we observed significantly lower 30-day postoperative mortality for HV [high-volume] surgeons in unadjusted meta-analysis, largely because we ex…			4	Expert opinion: The scientific committee is of the opinion that a timely start of the treatment is important. Current medical guidelines (June, 2020) states that time period needed to diagnose the tumor should not be longer than 3 weeks, while the treatment should start within 6 weeks after the first visit. No evidence exists that directly supports the structure-process-outcome relationship.			4	Expert opinion: The scientific committee is of the opinion that a timely start of the treatment is important. Current medical guidelines (June, 2020) states that time period needed to diagnose the tumor should not be longer than 3 weeks, while the treatment should start within 6 weeks after the first visit. No evidence exists that directly supports the structure-process-outcome relationship.
				A significant negative coefficient corresponds with evidence from systematic reviews and meta-analyses, i.e. observed relationship is as expected.				A significant negative coefficient corresponds with expectations of experts, i.e. observed relationship is as expected.				A significant negative coefficient corresponds with expectations of experts, i.e. observed relationship is as expected.
	Outcome	Type of hospital	Year	beta	pvalue	R2	N. hospitals	beta	pvalue	R2	N. hospitals	beta	pvalue	R2	N. hospitals
	HSMR (adjusted)	Academic hospitals	2011	0.438173	0.976613	0.0789859	6	not measured				not measured
			2012	-0.19145	0.852739	0.0156734	7	not measured				not measured
			2013	-0.0855474	0.883019	0.00469063	8	not measured				not measured
			2014	-0.661562	0.465289	0.166804	8	0.0234863	0.957794	0.000561456	8	-0.264407	0.510724	0.0857803	8
			2015	-0.313144	0.692953	0.0449843	8	-0.0123707	0.976407	0.00028075	8	-0.235586	0.748219	0.0181374	8
			2016	-0.923503	0.512969	0.109139	8	0.21176	0.402398	0.101862	8	0.2707	0.757024	0.0618698	8
			2017	0.0228773	0.979659	0.000123253	8	0.104691	0.643421	0.0341239	8	0.215226	0.831116	0.142696	7
			2018	0.505393	0.757171	0.0261662	8	-0.0725961	0.884451	0.00728148	8	0.267233	0.993486	0.123769	8
		General hospitals	2011	-0.0152676	0.93216	0.000233482	63	not measured				not measured
			2012	-0.061387	0.657735	0.00373509	70	not measured				not measured
			2013	-0.00347843	0.977484	1.22604e-05	75	not measured				not measured
			2014	0.0604058	0.657682	0.00378958	72	-0.0699341	0.569425	0.00426808	72	0.0340136	0.782308	0.00113031	71
			2015	0.249537	0.0436756	0.0666288	74	0.0444498	0.765067	0.00154369	73	-0.171498	0.142615	0.0303143	70
			2016	0.347519	0.00358177	0.132948	68	-0.134015	0.239889	0.0144344	68	-0.0818805	0.478943	0.00708736	64
			2017	0.334572	0.00866196	0.120007	66	-0.0996465	0.553208	0.0065697	66	-0.159884	0.252478	0.0249384	64
			2018	0.425625	0.000833852	0.188959	64	-0.150501	0.180929	0.0155493	64	-0.184138	0.228825	0.0274832	62
	SMR (colon cancer, adjusted)	Academic hospitals	2012	0.795774	0.228252	0.229231	8	not measured
			2013	0.376752	0.654012	0.0371532	8	not measured
			2014	-0.0260004	0.977231	0.000191408	8	0.0664856	0.886663	0.00334251	8
			2015	-0.715458	0.526238	0.104415	8	0.0764001	0.888072	0.00459107	8	not applicable (different subgroup)
			2016	-1.82782	0.0813463	0.443722	8	-0.232044	0.393891	0.126942	8
			2017	0.752696	0.661747	0.0533434	8	-0.358522	0.377639	0.160003	8
			2018	-1.1168	0.461545	0.149512	8	-0.207489	0.679878	0.0696032	8
		General hospitals	2012	-0.23099	0.0762307	0.0538422	73	not measured
			2013	-0.0968893	0.354311	0.00972056	73	not measured
			2014	-0.319797	0.00402722	0.110585	72	-0.0499704	0.689289	0.00226878	72
			2015	-0.309089	0.00347754	0.100036	74	-0.0904401	0.461614	0.00625716	73	not applicable (different subgroup)
			2016	0.0179288	0.90756	0.000324621	68	0.0489154	0.694048	0.00176414	68
			2017	0.0473625	0.698368	0.00240989	66	0.123791	0.326956	0.0101601	66
			2018	0.0270666	0.847373	0.000730882	64	0.272679	0.0181233	0.0488205	64
	SMR (rectum cancer, adjusted)	Academic hospitals	2012	-0.642241	0.0325587	0.5958	8					not measured
			2013	-0.0194204	0.966388	0.000369081	8					not measured
			2014	0.476129	0.438262	0.155351	8					0.335721	0.232472	0.237259	8
			2015	1.01286	0.275602	0.202742	8	not applicable (different subgroup)				0.902701	0.408139	0.117695	8
			2016	0.554776	0.641535	0.0412152	8					-0.809711	0.080385	0.609925	8
			2017	0.834644	0.616357	0.0593799	8					-0.164087	0.991132	0.0225161	7
			2018	-0.0862643	0.932771	0.00250973	8					0.0215419	0.999322	0.00299627	8
		General hospitals	2012	-0.138987	0.242518	0.0187384	69					not measured
			2013	-0.120977	0.284145	0.0148079	69					not measured
			2014	-0.116422	0.32838	0.0134801	69					-0.0944106	0.296392	0.00841217	68
			2015	-0.172525	0.114172	0.0312016	73	not applicable (different subgroup)				-0.0586788	0.610536	0.00344241	69
			2016	-0.0661463	0.586359	0.00445547	68					0.0561468	0.656291	0.00307892	64
			2017	-0.0338045	0.747689	0.00125766	66					-0.0191771	0.862427	0.000385047	64
			2018	-0.0704641	0.559626	0.00485505	64					-0.207863	0.126897	0.032604	62
	CSO (tumor-positive resection margin, colon cancer)	Academic hospitals	2016	-1.66774	0.145761	0.323076	8	-0.113693	0.721667	0.0266485	8
			2017	-0.204301	0.903018	0.00325403	8	-0.121907	0.79361	0.0153916	8	not applicable (different subgroup)
			2018	0.681547	0.680669	0.0431167	8	0.314395	0.46779	0.120673	8
		General hospitals	2016	-0.0537928	0.65773	0.00296302	71	0.11336	0.306088	0.00979089	71
			2017	0.00071568	0.995832	5.6843e-07	68	-0.00534682	0.97134	1.98022e-05	68	not applicable (different subgroup)
			2018	-0.186243	0.226553	0.0358624	65	0.320711	0.039514	0.0720199	65
	CSO (tumor-positive resection margin, rectum cancer)	Academic hospitals	2011	-0.526086	0.874291	0.0210177	7					not measured
			2012	-0.423408	0.706894	0.0291484	8					not measured
			2013	1.15482	0.302662	0.204595	8					not measured
			2014	0.30104	0.604545	0.056146	8	not applicable (different subgroup)				0.188604	0.623018	0.0689353	8
			2015	0.307468	0.796398	0.0136674	8					1.55959	0.19303	0.229515	8
			2016	-1.20324	0.600131	0.0594603	8					0.0842046	0.931868	0.00216075	8
			2017	-1.65405	0.45082	0.147117	8					-0.150121	0.992057	0.010447	7
			2018	1.64052	0.566442	0.095699	8					-0.0417271	0.997728	0.00113471	8
		General hospitals	2011	-0.00861377	0.933791	0.000100752	73					not measured
			2012	-0.0653424	0.525761	0.0053601	80					not measured
			2013	0.0877627	0.497199	0.00829142	80					not measured
			2014	0.251637	0.0183931	0.0687876	75	not applicable (different subgroup)				-0.00147525	0.990091	2.24244e-06	74
			2015	0.084646	0.420978	0.00795724	72					0.0943169	0.434032	0.00958813	72
			2016	-0.02042	0.858961	0.00060018	66					-0.00868976	0.938113	0.000103366	66
			2017	0.0321193	0.827538	0.00129797	63					-0.420293	0.000680739	0.212889	63
			2018	0.0861782	0.464295	0.0093368	61					-0.370092	0.000581413	0.138458	61
	CSO (complication rate, colon cancer, case-mix adjusted)	Academic hospitals	2014	-0.628623	0.706816	0.129168	8	0.0857379	0.878981	0.00642152	8
			2015	-1.35078	0.1971	0.298481	8	-0.0797917	0.88148	0.00379082	8
			2016	-2.64093	0.13253	0.400847	8	0.1453	0.749756	0.0215352	8	not applicable (different subgroup)
			2017	-2.61609	0.131774	0.392785	8	0.301374	0.634522	0.0692481	8
			2018	-1.83687	0.456768	0.17628	8	-0.532315	0.329827	0.194709	8
		General hospitals	2014	0.0588361	0.586171	0.00365206	75	-0.276941	0.00752706	0.0685017	75
			2015	0.0650408	0.508902	0.00550702	75	0.0723615	0.52751	0.0051931	75
			2016	-0.0734957	0.459927	0.00714259	71	0.0718708	0.54042	0.00508219	71	not applicable (different subgroup)
			2017	0.0476494	0.602631	0.00352406	68	-0.0208559	0.875815	0.000421376	68
			2018	-0.0528263	0.590066	0.00472069	65	-0.138848	0.320741	0.0220864	65
	CSO (complication rate, rectum cancer, case-mix adjusted)	Academic hospitals	2014	-0.0642274	0.940236	0.00229876	8					-0.184904	0.600323	0.0543389	8
			2015	-0.0181468	0.986956	8.19351e-05	8					-0.183433	0.884892	0.00523624	8
			2016	1.49158	0.176641	0.362931	8	not applicable (different subgroup)				-0.411584	0.415933	0.184797	8
			2017	-0.737394	0.743555	0.0277258	8					-0.105296	0.942641	0.00558709	7
			2018	-0.647918	0.853609	0.0143537	8					-0.483328	0.973672	0.142378	8
		General hospitals	2014	-0.0879059	0.439645	0.00783445	75					-0.0524281	0.70808	0.00267403	74
			2015	0.192432	0.0810401	0.0399453	73					-0.132165	0.222743	0.0183054	72
			2016	-0.0594163	0.603091	0.003497	67	not applicable (different subgroup)				-0.0458271	0.787581	0.00201134	67
			2017	0.163791	0.150675	0.0356022	66					-0.0540624	0.681014	0.00370256	66
			2018	0.138642	0.227958	0.0271949	62					-0.324542	0.00542784	0.120382	62
	CSO (failure to rescue rate, colorectal cancer, case-mix adjusted)	Academic hospitals	2014	0.502887	0.493579	0.123086	8	0.210535	0.595057	0.0576543	8	-0.0152181	0.972576	0.000314612	8
			2015	0.76924	0.287255	0.225589	8	0.209388	0.595109	0.0608368	8	-0.803565	0.397792	0.16267	8
			2016	1.76391	0.215298	0.282292	8	-0.0999654	0.738122	0.0160915	8	-0.403893	0.502175	0.100031	8
			2017	1.34177	0.18479	0.381363	8	-0.406059	0.0907514	0.463989	8	-0.357128	0.884688	0.156751	7
			2018	-0.163464	0.832837	0.0156603	8	-0.0457362	0.817017	0.0161241	8	-0.0729671	0.997188	0.0549357	8
		General hospitals	2014	-0.21999	0.0380632	0.0507757	75	0.124333	0.253817	0.0137311	75	0.104033	0.360701	0.0108538	74
			2015	-0.256676	0.0152907	0.0669229	75	0.244076	0.0815018	0.0461024	75	0.163146	0.224859	0.0260146	72
			2016	-0.131613	0.201711	0.0181212	71	0.268613	0.0689373	0.0561641	71	0.162379	0.214713	0.0264554	67
			2017	-0.122232	0.37311	0.0149703	68	0.142003	0.357335	0.0126107	68	0.0956877	0.384675	0.00898913	66
			2018	-0.291405	0.065656	0.0805114	65	0.0227857	0.918842	0.000333374	65	0.184433	0.367954	0.0259252	63
Table S3.9b) Cross-sectional models, multivariate approach (colorectal cancer)
	Cross-sectional models were performed using a multivariate approach, i.e. one outcome indicator and two or more structure and process indicators.
	Estimated models are presented in rows (i.e., horizontally).
	Indicator, definition			v10	The number of surgical resections (total) for primary colorectal cancer.	v11	The share of patients with a surgical resection for primary colon cancer who received any form of treatment within five weeks after diagnosis (date of biopsy).	v12	The share of patients with a surgical resection for primary rectum cancer who received any form of treatment within five weeks after diagnosis (date of biopsy).
	Subgroup:			colorectal tumors		colon tumors		rectum tumors
	Level of evidence:			1	Systematic reviews and meta-analyses have showed supporting evidence for the structure-process-outcome relationship: (1) Archampong et al. (2010) stated that, regarding 30days postoperative mortality, "In contrast to findings in Iversen et al.’s review,15 we observed significantly lower 30-day postoperative mortality for HV [high-volume] surgeons in unadjusted meta-analysis, largely because we ex…	4	Expert opinion: The scientific committee is of the opinion that a timely start of the treatment is important. Current medical guidelines (June, 2020) states that time period needed to diagnose the tumor should not be longer than 3 weeks, while the treatment should start within 6 weeks after the first visit. No evidence exists that directly supports the structure-process-outcome relationship.	4	Expert opinion: The scientific committee is of the opinion that a timely start of the treatment is important. Current medical guidelines (June, 2020) states that time period needed to diagnose the tumor should not be longer than 3 weeks, while the treatment should start within 6 weeks after the first visit. No evidence exists that directly supports the structure-process-outcome relationship.
				A significant negative coefficient corresponds with evidence from systematic reviews and meta-analyses, i.e. observed relationship is as expected.		A significant negative coefficient corresponds with expectations of experts, i.e. observed relationship is as expected.		A significant negative coefficient corresponds with expectations of experts, i.e. observed relationship is as expected.
	Outcome	Approach	Year	beta	pvalue	beta	pvalue	beta	pvalue	R2	N. hospitals
	HSMR (adjusted)	Multivariate	2011	measured, but no multivariate model was performed (single indicator)		not measured		not measured
			2012	measured, but no multivariate model was performed (single indicator)		not measured		not measured
			2013	measured, but no multivariate model was performed (single indicator)		not measured		not measured
			2014	0.0059042	0.963288	-0.178103	0.229612	0.0967704	0.54557	0.0198128	79
			2015	0.282821	0.0317591	0.0819748	0.637088	-0.308316	0.0337026	0.127103	78
			2016	0.230014	0.0659445	-0.125233	0.237519	-0.0548992	0.634106	0.0774456	72
			2017	0.260227	0.0514787	-0.144797	0.255037	-0.0121232	0.937417	0.095879	71
			2018	0.294865	0.00971563	-0.210892	0.0187766	-0.00339999	0.977963	0.146958	70
	SMR (colon cancer, adjusted)	Multivariate	2012	measured, but no multivariate model was performed (single indicator)		not measured
			2013	measured, but no multivariate model was performed (single indicator)		not measured
			2014	-0.274932	0.0115484	0.0553776	0.614277			0.0773379	80
			2015	-0.26694	0.012993	-0.0352573	0.717943	not applicable (different subgroup)		0.0717883	81
			2016	0.00798196	0.956767	0.0107209	0.914719			0.000181907	76
			2017	0.0385166	0.737656	-0.014321	0.902253			0.00172145	74
			2018	0.0313933	0.798774	0.183895	0.0541507			0.0347115	72
	SMR (rectum cancer, adjusted)	Multivariate	2012	measured, but no multivariate model was performed (single indicator)				not measured
			2013	measured, but no multivariate model was performed (single indicator)				not measured
			2014	-0.0929562	0.418118			-0.0259413	0.775085	0.00962109	76
			2015	-0.208773	0.0709145	not applicable (different subgroup)		-0.0120361	0.911172	0.0398913	77
			2016	-0.0651061	0.603407			0.0216943	0.853924	0.00445355	72
			2017	0.0139674	0.901861			-0.0343451	0.784392	0.00158324	71
			2018	-0.0470314	0.692504			-0.086012	0.511774	0.00806893	70
	CSO (tumor-positive resection margin, colon cancer)	Multivariate	2016	-0.0599683	0.600172	0.0757201	0.474448			0.0091902	79
			2017	-0.0209596	0.870633	-0.0642792	0.638332	not applicable (different subgroup)		0.00448532	76
			2018	-0.205688	0.136862	0.16828	0.167581			0.069185	73
	CSO (tumor-positive resection margin, rectum cancer)	Multivariate	2011	measured, but no multivariate model was performed (single indicator)				not measured
			2012	measured, but no multivariate model was performed (single indicator)				not measured
			2013	measured, but no multivariate model was performed (single indicator)				not measured
			2014	0.196148	0.0612973	not applicable (different subgroup)		-0.0519041	0.625534	0.0394238	82
			2015	0.0556051	0.617756			0.0619504	0.614026	0.00741522	80
			2016	-0.124439	0.332385			-0.0907398	0.428213	0.0212164	74
			2017	-0.10845	0.45062			-0.41239	0.00124908	0.158893	70
			2018	0.027197	0.809004			-0.342763	0.015442	0.108698	69
	CSO (complication rate, colon cancer, case-mix adjusted)	Multivariate	2014	0.0284702	0.783136	-0.283039	0.00235659			0.0802525	83
			2015	-0.0200979	0.847682	-0.135553	0.256001			0.0188362	83
			2016	-0.166561	0.125817	-0.0665554	0.573327	not applicable (different subgroup)		0.0325127	79
			2017	-0.0833281	0.407412	-0.199925	0.186644			0.0458527	76
			2018	-0.198893	0.0393998	-0.421439	0.00183183			0.220658	73
	CSO (complication rate, rectum cancer,case-mix adjusted)	Multivariate	2014	-0.0650632	0.525005			-0.0761045	0.533124	0.0119136	82
			2015	0.144697	0.180273			-0.18892	0.0706213	0.0519618	80
			2016	-0.0435568	0.678491	not applicable (different subgroup)		-0.0668848	0.662282	0.0064103	75
			2017	0.073594	0.558852			-0.0361705	0.790123	0.00777872	73
			2018	-0.010801	0.923755			-0.428918	0.00431847	0.175485	70
	CSO (failure to rescue rate, colorectal cancer,case-mix adjusted)	Multivariate	2014	-0.137339	0.17643	0.206511	0.0567194	0.00452221	0.969057	0.0682614	82
			2015	-0.188798	0.0824165	0.191158	0.136101	0.0614619	0.659834	0.0855647	80
			2016	-0.138157	0.174591	0.124438	0.305749	0.0683055	0.599554	0.0461283	75
			2017	0.0234186	0.807309	-0.0166585	0.873877	0.050644	0.604964	0.00355633	73
			2018	-0.245388	0.0609989	0.0213927	0.883761	0.123573	0.422128	0.0856865	71

## Sheet: hipreplacement(additional)
Table S3.10a) Cross-sectional models, stratified by type of hospitals (hip replacement)
	Cross-sectional models were performed using an univariate approach, i.e. one outcome indicator and one structure or one process indicator.
	Indicator, definition			v10	The number of patients with a primary total hip replacement surgery who received surgical treatment performed by the specialism orthopedics.			v11	The share of patients with a primary total hip replacement surgery who received antibiotic prophylaxis 15-60 minutes prior to the incision or activation of tourniquets.			v12	The share of patients with a primary total hip replacement surgery who received peri-operative antibiotic prophylaxis.			v13	The share of patients with a primary total hip replacement surgery whose information in the LROI database (national register for orthopedic implants) was complete.
	Subgroup:
	Level of evidence:			1	Systematic reviews and/or meta-analyses have showed supporting evidence for the structure-process-outcome relationship: (1) Halm et al. (2002) concluded that "High volume is associated with better outcomes across a wide range of procedures and conditions, but the magnitude of the association varies greatly." (p511). (2) Shervin et al. (2007) stated that "Overall, we found strong associations betw…			1	Systematic reviews and/or meta-analyses have showed supporting evidence for the structure-process-outcome relationship: (1) Southwell-Keely et al. (2004) concluded that "Prophylactic antibiotics were effective in reducing the incidence of wound infection (combined superficial and deep) after hip fracture surgery, when compared with placebo." (p183). Glenny and Song (1999) stated that "Antimicrobi…			1	Systematic reviews and/or meta-analyses have showed supporting evidence for the structure-process-outcome relationship: (1) Southwell-Keely et al. (2004) concluded that "Prophylactic antibiotics were effective in reducing the incidence of wound infection (combined superficial and deep) after hip fracture surgery, when compared with placebo." (p183). Glenny and Song (1999) stated that "Antimicrobi…			4	Expert opinion: No evidence exists that supports the structure-process-outcome relationship.
				A significant negative coefficient corresponds with evidence from systematic reviews and meta-analyses, i.e. observed relationship is as expected.				A significant negative coefficient corresponds with evidence from systematic reviews and meta-analyses, i.e. observed relationship is as expected.				A significant negative coefficient corresponds with evidence from systematic reviews and meta-analyses, i.e. observed relationship is as expected.				A significant negative coefficient corresponds with evidence from systematic reviews and meta-analyses, i.e. observed relationship is as expected.
	Outcome	Type of hospital	Year	beta	pvalue	R2	N. hospitals	beta	pvalue	R2	N. hospitals	beta	pvalue	R2	N. hospitals	beta	pvalue	R2	N. hospitals
	HSMR (adjusted)	Academic hospitals	2011	-0.297979	0.572757	0.0633773	6	-0.385377	0.22012	0.433841	6	0.240058	0.652155	0.0327645	6	not measured
			2012	-1.36087	0.362355	0.460128	7	-0.48506	0.348527	0.279222	7	measured, but omitted in model due to limited variance in scores of subgroup				not measured
			2013	-0.101771	0.888251	0.0055491	8	-0.135892	0.293182	0.034569	8	measured, but omitted in model due to limited variance in scores of subgroup				not measured
			2014	-0.321106	0.715898	0.05733	8	not measured				not measured				not measured
			2015	0.130584	0.895179	0.0111659	8	not measured				not measured				-0.335435	0.804612	0.25514	8
			2016	-0.117162	0.938492	0.00269238	8	not measured				not measured				-0.602597	0.311647	0.383905	8
			2017	0.102934	0.918114	0.00313415	8	not measured				not measured				-0.167087	0.224301	0.0846557	8
			2018	-0.37035	0.769803	0.0282575	8	not measured				not measured				0.0199936	0.189052	0.00186063	8
		General hospitals	2011	-0.248073	0.0584764	0.0560975	66	0.273081	0.182363	0.0667444	65	-0.12901	0.122557	0.0172844	65	not measured
			2012	-0.166119	0.316074	0.025053	69	-0.0337624	0.773971	0.00113978	69	-0.00808613	0.967198	6.99299e-05	69	not measured
			2013	-0.121598	0.353008	0.0137221	75	-0.0244811	0.775466	0.000598163	75	-0.0172997	0.901883	0.000316929	75	not measured
			2014	-0.100454	0.424277	0.00921617	77	not measured				not measured				not measured
			2015	0.0492668	0.653378	0.00232194	76	not measured				not measured				-0.210942	0.113348	0.0455849	76
			2016	0.25408	0.0569865	0.063688	69	not measured				not measured				-0.049355	0.749864	0.00267267	68
			2017	0.311625	0.0172917	0.0876922	67	not measured				not measured				-0.000393758	0.998155	1.51226e-07	67
			2018	0.372918	0.0174118	0.118831	65	not measured				not measured				-0.127438	0.651661	0.01105	65
	CSO (deep surgical site infection, 6weeks)	Academic hospitals	2011	-0.0580209	0.984321	0.000447573	7	-0.26366	0.52923	0.0472923	7	-0.21683	1.8091	0.00286482	7	not measured
			2012	-1.17462	0.627613	0.156844	8	-0.424651	0.433193	0.138049	8	measured, but omitted in model due to limited variance in scores of subgroup				not measured
			2013	0.66737	0.653384	0.0532495	8	0.247161	0.525761	0.0355241	8	measured, but omitted in model due to limited variance in scores of subgroup				not measured
		General hospitals	2011	0.273094	0.013728	0.0985944	74	-0.041224	0.625733	0.00222966	73	-0.0255763	0.885811	0.000987519	74	not measured
			2012	0.17304	0.131514	0.0294934	79	-0.137898	0.16172	0.0201337	78	-0.0445758	0.554459	0.00224939	79	not measured
			2013	0.412756	4.06814e-06	0.172749	80	-0.068616	0.564979	0.00498502	80	-0.127571	0.269332	0.0182239	80	not measured
	CSO (deep surgical site infection, 30days)	Academic hospitals	2014	-0.399539	0.887861	0.0126323	8	not measured				not measured				not measured
		General hospitals	2014	0.18637	0.064838	0.0415117	78	not measured				not measured				not measured
	CSO (deep surgical site infection, 90days)	Academic hospitals	2015	-0.803679	0.831097	0.0175225	8	not measured				not measured				0.292646	0.964849	0.0109245	8
			2016	-2.3723	0.353533	0.39725	7	not measured				not measured				-0.586311	0.640532	0.143523	7
			2017	1.56642	0.181376	0.303586	8	not measured				not measured				0.319471	0.326724	0.137447	8
			2018	-0.637064	2.00514	0.0197891	7	not measured				not measured				3.52458	6.08418	0.0628967	7
		General hospitals	2015	0.169787	0.00313965	0.0819797	76	not measured				not measured				0.0303954	0.726196	0.00273129	76
			2016	0.0522029	0.567586	0.00338062	72	not measured				not measured				0.0350813	0.828751	0.00161973	71
			2017	0.115407	0.351091	0.012318	70	not measured				not measured				0.24568	0.100807	0.0593068	70
			2018	0.121783	0.193573	0.0164937	66	not measured				not measured				0.102295	0.684281	0.0144577	66
Table S3.10b) Cross-sectional models, multivariate approach (hip replacement)
	Cross-sectional models were performed using a multivariate approach, i.e. one outcome indicator and two or more structure and process indicators.
	Estimated models are presented in rows (i.e., horizontally).
	Indicator, definition			v10	The number of patients with a primary total hip replacement surgery who received surgical treatment performed by the specialism orthopedics.	v11	The share of patients with a primary total hip replacement surgery who received antibiotic prophylaxis 15-60 minutes prior to the incision or activation of tourniquets.	v12	The share of patients with a primary total hip replacement surgery who received peri-operative antibiotic prophylaxis.	v13	The share of patients with a primary total hip replacement surgery whose information in the LROI database (national register for orthopedic implants) was complete.
	Subgroup:
	Level of evidence:			1	Systematic reviews and/or meta-analyses have showed supporting evidence for the structure-process-outcome relationship: (1) Halm et al. (2002) concluded that "High volume is associated with better outcomes across a wide range of procedures and conditions, but the magnitude of the association varies greatly." (p511). (2) Shervin et al. (2007) stated that "Overall, we found strong associations betw…	1	Systematic reviews and/or meta-analyses have showed supporting evidence for the structure-process-outcome relationship: (1) Southwell-Keely et al. (2004) concluded that "Prophylactic antibiotics were effective in reducing the incidence of wound infection (combined superficial and deep) after hip fracture surgery, when compared with placebo." (p183). Glenny and Song (1999) stated that "Antimicrobi…	1	Systematic reviews and/or meta-analyses have showed supporting evidence for the structure-process-outcome relationship: (1) Southwell-Keely et al. (2004) concluded that "Prophylactic antibiotics were effective in reducing the incidence of wound infection (combined superficial and deep) after hip fracture surgery, when compared with placebo." (p183). Glenny and Song (1999) stated that "Antimicrobi…	4	Expert opinion: No evidence exists that supports the structure-process-outcome relationship.
				A significant negative coefficient corresponds with evidence from systematic reviews and meta-analyses, i.e. observed relationship is as expected.		A significant negative coefficient corresponds with evidence from systematic reviews and meta-analyses, i.e. observed relationship is as expected.		A significant negative coefficient corresponds with evidence from systematic reviews and meta-analyses, i.e. observed relationship is as expected.		A significant negative coefficient corresponds with evidence from systematic reviews and meta-analyses, i.e. observed relationship is as expected.
	Outcome	Approach	Year	beta	pvalue	beta	pvalue	beta	pvalue	beta	pvalue	R2	N. hospitals
	HSMR (adjusted)	Multivariate	2011	-0.27223	0.0870557	0.22151	0.330127	-0.346058	0.185529	not measured		0.116556	71
			2012	-0.234962	0.139559	-0.0795029	0.532918	0.00688626	0.120121	not measured		0.047594	76
			2013	-0.203621	0.157433	-0.000400786	0.996955	-0.0316838	0.836497	not measured		0.0289572	83
			2014	measured, but no multivariate model was performed (single indicator)		not measured		not measured		not measured
			2015	-0.00583484	0.960807	not measured		not measured		-0.219158	0.0710737	0.0493773	84
			2016	0.0582711	0.657117	not measured		not measured		-0.107496	0.501309	0.0121141	76
			2017	0.128674	0.303987	not measured		not measured		-0.0239393	0.882743	0.0167636	75
			2018	0.215588	0.12905	not measured		not measured		-0.142767	0.523368	0.054303	73
	CSO (deep surgical site infection, 6weeks)	Multivariate	2011	0.115281	0.408438	-0.0852385	0.576091	0.00319917	0.988194	not measured		0.0215909	80
			2012	0.0691399	0.50118	-0.160924	0.17215	0.00938658	0.907487	not measured		0.0304387	86
			2013	0.410028	8.41453e-06	-0.0655229	0.598262	-0.061495	0.588969	not measured		0.181164	88
	CSO (deep surgical site infection, 30days)	Multivariate	2014	measured, but no multivariate model was performed (single indicator)		not measured		not measured		not measured
	CSO (deep surgical site infection, 90days)	Multivariate	2015	0.0661821	0.612759	not measured		not measured		0.0384139	0.638528	0.00667714	84
			2016	-0.0777625	0.490824	not measured		not measured		0.00656719	0.966473	0.00548053	78
			2017	0.192741	0.0685112	not measured		not measured		0.273904	0.0169834	0.105162	78
			2018	0.0985732	0.431046	not measured		not measured		0.118215	0.696289	0.0201272	73

## Sheet: powercalculations(additional)
Table 3.11) Power calculations
		Average sample size						Corresponding estimated Power (%), based on assumed effect size and corresponding average sample size.
		N. hospitals		N.obs.		N. obs. per hospital		Between-effects			Within-effects
		Average	Standard deviation	Average	Standard deviation	Average	Standard deviation	beta: 0.3	beta: 0.5	beta: 0.7	beta: 0.3	beta: 0.5	beta: 0.7
	Cross-sectional models:
	-breast cancer	78.2639	5.8043					0.77115	0.997719	1
	-colorectal cancer	76.8646	4.52739					0.763533	0.997383	1
	-hip replacement	79.7778	5.44117					0.779156	0.998036	1
	-all conditions (overall)	77.8725	5.25914					0.769041	0.99763	1
	Between-effects models:
	-breast cancer	81.8182	6.07977	81.8182	6.07977			0.789571	0.998396	1
	-colorectal cancer	77.2778	4.29508	77.2778	4.29508			0.765804	0.997487	1
	-hip replacement	82.1111	4.85913	82.1111	4.85913			0.791031	0.998442	1
	-all conditions (overall)	79.7368	5.40112	79.7368	5.40112			0.778943	0.998028	1
	Fixed-effects models:
	-breast cancer	81.8182	6.07977	502.818	116.157	6.08462	1.04559	0.848765	0.999991	1	0.999927	1	1
	-colorectal cancer	77.2778	4.29508	396.667	109.108	5.0962	1.17697	0.708876	0.999524	1	0.99935	1	1
	-hip replacement	82.1111	4.85913	305.889	123.06	3.72041	1.42765	0.493846	0.984247	0.999998	0.997042	1	1
	-all conditions (overall)	79.7368	5.40112	405.895	132.882	5.05647	5.05647	0.714114	0.999588	1	0.999498	1	1
